# Supplementary material for: Morphological and molecular analyses reveal two new insular species of Cnemaspis Strauch, 1887 (Squamata, Gekkonidae) from Satun Province, southern Thailand
Source: Zookeys. 2019 Jul 1;858:127–61. doi: 10.3897/zookeys.858.34297 (PMC6614150; doi:10.3897/zookeys.858.34297)
Supplement: XML Treatment for Cnemaspis tarutaoensis [file zookeys.858.34297-treatment1.xml]

<!DOCTYPE tp:taxon-treatment
  PUBLIC "-//TaxonX//DTD Taxonomic Treatment Publishing DTD v0 20100105//EN" "tax-treatment-NSO.dtd">
<tp:taxon-treatment xmlns:tp="http://www.plazi.org/taxpub"><tp:treatment-meta><kwd-group><label>Taxon classification</label><kwd><named-content xmlns:xlink="http://www.w3.org/1999/xlink" content-type="kingdom">Animalia</named-content></kwd><kwd><named-content xmlns:xlink="http://www.w3.org/1999/xlink" content-type="order">Squamata</named-content></kwd><kwd><named-content xmlns:xlink="http://www.w3.org/1999/xlink" content-type="family">Gekkonidae</named-content></kwd></kwd-group><mixed-citation publication-type="journal"><person-group><name><surname>Ampai</surname><given-names>Natee</given-names></name><name><surname>Rujirawan</surname><given-names>Attapol</given-names></name><name><surname>Jr</surname><given-names>Perry L. Wood</given-names></name><name><surname>Stuart</surname><given-names>Bryan L.</given-names></name><name><surname>Anchalee Aowphol</surname><given-names/></name></person-group><article-title>Morphological and molecular analyses reveal two new insular species of <italic><tp:taxon-name><tp:taxon-name-part taxon-name-part-type="genus" reg="Cnemaspis">Cnemaspis</tp:taxon-name-part></tp:taxon-name></italic> Strauch, 1887 (<tp:taxon-name><tp:taxon-name-part taxon-name-part-type="order">Squamata</tp:taxon-name-part></tp:taxon-name>, <tp:taxon-name><tp:taxon-name-part taxon-name-part-type="family">Gekkonidae</tp:taxon-name-part></tp:taxon-name>) from Satun Province, southern Thailand</article-title><source>Zookeys</source><day>01</day><month>7</month><year>2019</year><volume>858</volume><fpage>127</fpage><lpage>161</lpage><pub-id pub-id-type="doi">10.3897/zookeys.858.34297</pub-id></mixed-citation></tp:treatment-meta><tp:nomenclature><tp:taxon-name>
              <tp:taxon-name-part taxon-name-part-type="genus" reg="Cnemaspis">Cnemaspis</tp:taxon-name-part>
              <tp:taxon-name-part taxon-name-part-type="species" reg="tarutaoensis">tarutaoensis</tp:taxon-name-part>
              <object-id xmlns:xlink="http://www.w3.org/1999/xlink" content-type="zoobank" xlink:type="simple">http://zoobank.org/91BAE519-9241-447C-8EB6-BED473B99529</object-id>
            </tp:taxon-name><tp:taxon-status xmlns:xlink="http://www.w3.org/1999/xlink" xlink:type="simple">sp. nov.</tp:taxon-status><xref ref-type="fig" rid="F3">Figures 3</xref><xref ref-type="fig" rid="F4">, 4</xref><xref ref-type="fig" rid="F5">, 5</xref><xref ref-type="fig" rid="F6">, 6</xref></tp:nomenclature><tp:treatment-sec sec-type="Holotype" id="SECID0EDGBI"><title>Holotype</title><p>(Figs <xref ref-type="fig" rid="F3">3A</xref>, <xref ref-type="fig" rid="F4">4</xref>, <xref ref-type="fig" rid="F5">5</xref>). <abbrev xmlns:xlink="http://www.w3.org/1999/xlink" content-type="institution" xlink:title="Zoological Museum of Kasetsart University, Bangkok, Thailand" id="ABBRID0EVGBI" xlink:type="simple">ZMKU</abbrev> R 00763, adult male from Thailand, Satun Province, Mueang Satun District, Tarutao National Park, Tarutao Island, Pha Toe Boo (<named-content xmlns:xlink="http://www.w3.org/1999/xlink" content-type="dwc:verbatimCoordinates" xlink:type="simple"><named-content content-type="geo-json" specific-use="{&#34;type&#34;:&#34;Point&#34;,&#34;coordinates&#34;:[99.648260,6.703090]}" id="NCID0E4GBI" xlink:type="simple">6°42.1854'N, 99°38.8956'E</named-content></named-content>; 2 m a.s.l.; Fig. <xref ref-type="fig" rid="F7">7A</xref>), collected on 5 November 2017 by Natee Ampai, Attapol Rujirawan, Siriporn Yodthong, and Korkwan Termprayoon.</p><fig id="F3" position="float" orientation="portrait"><label>Figure 3.</label><caption><p><italic><tp:taxon-name><tp:taxon-name-part taxon-name-part-type="genus" reg="Cnemaspis">Cnemaspis</tp:taxon-name-part><tp:taxon-name-part taxon-name-part-type="species" reg="tarutaoensis">tarutaoensis</tp:taxon-name-part></tp:taxon-name></italic> sp. nov. from Tarutao Island, Mueang Satun District, Satun Province, Thailand. <bold>A</bold> male holotype <abbrev xmlns:xlink="http://www.w3.org/1999/xlink" content-type="institution" xlink:title="Zoological Museum of Kasetsart University, Bangkok, Thailand" id="ABBRID0E2HBI" xlink:type="simple">ZMKU</abbrev> R 00763 <bold>B</bold> female paratype <abbrev xmlns:xlink="http://www.w3.org/1999/xlink" content-type="institution" xlink:title="Zoological Museum of Kasetsart University, Bangkok, Thailand" id="ABBRID0ECIBI" xlink:type="simple">ZMKU</abbrev> R 00758.</p></caption><graphic xmlns:xlink="http://www.w3.org/1999/xlink" xlink:href="zookeys-858-127-g003.jpg" position="float" orientation="portrait" xlink:type="simple" id="oo_313960.jpg"/></fig><fig id="F4" position="float" orientation="portrait"><label>Figure 4.</label><caption><p>Male holotype of <italic><tp:taxon-name><tp:taxon-name-part taxon-name-part-type="genus" reg="Cnemaspis">Cnemaspis</tp:taxon-name-part><tp:taxon-name-part taxon-name-part-type="species" reg="tarutaoensis">tarutaoensis</tp:taxon-name-part></tp:taxon-name></italic> sp. nov. from Tarutao Island, Mueang Satun District, Satun Province, Thailand (<abbrev xmlns:xlink="http://www.w3.org/1999/xlink" content-type="institution" xlink:title="Zoological Museum of Kasetsart University, Bangkok, Thailand" id="ABBRID0E6IBI" xlink:type="simple">ZMKU</abbrev> R 00763) in life. <bold>A</bold> ventral view <bold>B</bold> dorsal view <bold>C</bold> precloacal region showing distribution of pore-bearing scales (black arrows).</p></caption><graphic xmlns:xlink="http://www.w3.org/1999/xlink" xlink:href="zookeys-858-127-g004.jpg" position="float" orientation="portrait" xlink:type="simple" id="oo_313961.jpg"/></fig><fig id="F5" position="float" orientation="portrait"><label>Figure 5.</label><caption><p>Male holotype of <italic><tp:taxon-name><tp:taxon-name-part taxon-name-part-type="genus" reg="Cnemaspis">Cnemaspis</tp:taxon-name-part><tp:taxon-name-part taxon-name-part-type="species" reg="tarutaoensis">tarutaoensis</tp:taxon-name-part></tp:taxon-name></italic> sp. nov. from Tarutao Island, Mueang Satun District, Satun Province, Thailand (<abbrev xmlns:xlink="http://www.w3.org/1999/xlink" content-type="institution" xlink:title="Zoological Museum of Kasetsart University, Bangkok, Thailand" id="ABBRID0ECKBI" xlink:type="simple">ZMKU</abbrev> R 00763) in preservative. <bold>A</bold> ventral <bold>B</bold> dorsal views.</p></caption><graphic xmlns:xlink="http://www.w3.org/1999/xlink" xlink:href="zookeys-858-127-g005.jpg" position="float" orientation="portrait" xlink:type="simple" id="oo_313962.jpg"/></fig></tp:treatment-sec><tp:treatment-sec sec-type="Paratypes" id="SECID0EQKBI"><title>Paratypes</title><p>(Figs <xref ref-type="fig" rid="F3">3b</xref>, <xref ref-type="fig" rid="F6">6</xref>). Twelve paratypes (adult males = 6, adult females = 6). <abbrev xmlns:xlink="http://www.w3.org/1999/xlink" content-type="institution" xlink:title="Zoological Museum of Kasetsart University, Bangkok, Thailand" id="ABBRID0E5KBI" xlink:type="simple">ZMKU</abbrev> R 00761–00762, <abbrev xmlns:xlink="http://www.w3.org/1999/xlink" content-type="institution" xlink:title="Zoological Museum of Kasetsart University, Bangkok, Thailand" id="ABBRID0EDLBI" xlink:type="simple">ZMKU</abbrev> R 00764 (3 adult males), <abbrev xmlns:xlink="http://www.w3.org/1999/xlink" content-type="institution" xlink:title="Thailand Natural History Museum, Pathum Thani, Thailand" id="ABBRID0EILBI" xlink:type="simple">THNHM</abbrev> 28201–28202, <abbrev xmlns:xlink="http://www.w3.org/1999/xlink" content-type="institution" xlink:title="Zoological Museum of Kasetsart University, Bangkok, Thailand" id="ABBRID0ENLBI" xlink:type="simple">ZMKU</abbrev> R 00758–00760 (5 adult females), bear the same collection data as holotype. <abbrev xmlns:xlink="http://www.w3.org/1999/xlink" content-type="institution" xlink:title="Thailand Natural History Museum, Pathum Thani, Thailand" id="ABBRID0ESLBI" xlink:type="simple">THNHM</abbrev> 28203 (1 adult male), same data as holotype except collected 5 April 2018. <abbrev xmlns:xlink="http://www.w3.org/1999/xlink" content-type="institution" xlink:title="Zoological Museum of Kasetsart University, Bangkok, Thailand" id="ABBRID0EXLBI" xlink:type="simple">ZMKU</abbrev> R 00765 (1 adult male), same data as holotype except collected at Tham Chorakhae (<named-content xmlns:xlink="http://www.w3.org/1999/xlink" content-type="dwc:verbatimCoordinates" xlink:type="simple"><named-content content-type="geo-json" specific-use="{&#34;type&#34;:&#34;Point&#34;,&#34;coordinates&#34;:[99.650710,6.696610]}" id="NCID0E6LBI" xlink:type="simple">6°41.7966'N, 99°39.0426'E</named-content></named-content>; 37 m a.s.l.; Fig. <xref ref-type="fig" rid="F7">7B</xref>), collected 7 November 2017. <abbrev xmlns:xlink="http://www.w3.org/1999/xlink" content-type="institution" xlink:title="Zoological Museum of Kasetsart University, Bangkok, Thailand" id="ABBRID0EIMBI" xlink:type="simple">ZMKU</abbrev> R 00766 (1 adult female) and <abbrev xmlns:xlink="http://www.w3.org/1999/xlink" content-type="institution" xlink:title="Thailand Natural History Museum, Pathum Thani, Thailand" id="ABBRID0ENMBI" xlink:type="simple">THNHM</abbrev> 28205 (1 adult male), same data as holotype except collected at karst forest near stream (<named-content xmlns:xlink="http://www.w3.org/1999/xlink" content-type="dwc:verbatimCoordinates" xlink:type="simple"><named-content content-type="geo-json" specific-use="{&#34;type&#34;:&#34;Point&#34;,&#34;coordinates&#34;:[99.652660,6.662650]}" id="NCID0EVMBI" xlink:type="simple">6°39.759'N, 99°39.1596'E</named-content></named-content>; 53 m a.s.l.; Fig. <xref ref-type="fig" rid="F7">7C</xref>), collected 5 April 2018.</p><fig id="F6" position="float" orientation="portrait"><label>Figure 6.</label><caption><p>Paratypes of <italic><tp:taxon-name><tp:taxon-name-part taxon-name-part-type="genus" reg="Cnemaspis">Cnemaspis</tp:taxon-name-part><tp:taxon-name-part taxon-name-part-type="species" reg="tarutaoensis">tarutaoensis</tp:taxon-name-part></tp:taxon-name></italic> sp. nov. in preservative. <bold>A</bold> dorsal view <bold>B</bold> ventral view; from left to right, top panel (females): <abbrev xmlns:xlink="http://www.w3.org/1999/xlink" content-type="institution" xlink:title="Zoological Museum of Kasetsart University, Bangkok, Thailand" id="ABBRID0EVNBI" xlink:type="simple">ZMKU</abbrev> R 00758, <abbrev xmlns:xlink="http://www.w3.org/1999/xlink" content-type="institution" xlink:title="Zoological Museum of Kasetsart University, Bangkok, Thailand" id="ABBRID0E1NBI" xlink:type="simple">ZMKU</abbrev> R 00759, <abbrev xmlns:xlink="http://www.w3.org/1999/xlink" content-type="institution" xlink:title="Zoological Museum of Kasetsart University, Bangkok, Thailand" id="ABBRID0E6NBI" xlink:type="simple">ZMKU</abbrev> R 00760, <abbrev xmlns:xlink="http://www.w3.org/1999/xlink" content-type="institution" xlink:title="Zoological Museum of Kasetsart University, Bangkok, Thailand" id="ABBRID0EEOBI" xlink:type="simple">ZMKU</abbrev> R 00766, <abbrev xmlns:xlink="http://www.w3.org/1999/xlink" content-type="institution" xlink:title="Thailand Natural History Museum, Pathum Thani, Thailand" id="ABBRID0EJOBI" xlink:type="simple">THNHM</abbrev> 28201, and <abbrev xmlns:xlink="http://www.w3.org/1999/xlink" content-type="institution" xlink:title="Thailand Natural History Museum, Pathum Thani, Thailand" id="ABBRID0EOOBI" xlink:type="simple">THNHM</abbrev> 28202; bottom panel (males): <abbrev xmlns:xlink="http://www.w3.org/1999/xlink" content-type="institution" xlink:title="Zoological Museum of Kasetsart University, Bangkok, Thailand" id="ABBRID0ETOBI" xlink:type="simple">ZMKU</abbrev> R 00761, <abbrev xmlns:xlink="http://www.w3.org/1999/xlink" content-type="institution" xlink:title="Zoological Museum of Kasetsart University, Bangkok, Thailand" id="ABBRID0EYOBI" xlink:type="simple">ZMKU</abbrev> R 00762, <abbrev xmlns:xlink="http://www.w3.org/1999/xlink" content-type="institution" xlink:title="Zoological Museum of Kasetsart University, Bangkok, Thailand" id="ABBRID0E4OBI" xlink:type="simple">ZMKU</abbrev> R 00765, <abbrev xmlns:xlink="http://www.w3.org/1999/xlink" content-type="institution" xlink:title="Zoological Museum of Kasetsart University, Bangkok, Thailand" id="ABBRID0ECPBI" xlink:type="simple">ZMKU</abbrev> R 00764, <abbrev xmlns:xlink="http://www.w3.org/1999/xlink" content-type="institution" xlink:title="Thailand Natural History Museum, Pathum Thani, Thailand" id="ABBRID0EHPBI" xlink:type="simple">THNHM</abbrev> 28203, and <abbrev xmlns:xlink="http://www.w3.org/1999/xlink" content-type="institution" xlink:title="Thailand Natural History Museum, Pathum Thani, Thailand" id="ABBRID0EMPBI" xlink:type="simple">THNHM</abbrev> 28205.</p></caption><graphic xmlns:xlink="http://www.w3.org/1999/xlink" xlink:href="zookeys-858-127-g006.jpg" position="float" orientation="portrait" xlink:type="simple" id="oo_313963.jpg"/></fig><fig id="F7" position="float" orientation="portrait"><label>Figure 7.</label><caption><p>Habitats of <italic><tp:taxon-name><tp:taxon-name-part taxon-name-part-type="genus" reg="Cnemaspis">Cnemaspis</tp:taxon-name-part><tp:taxon-name-part taxon-name-part-type="species" reg="tarutaoensis">tarutaoensis</tp:taxon-name-part></tp:taxon-name></italic> sp. nov. <bold>A</bold> Pha Toe Boo karst formation at type locality <bold>B</bold> habitat of paratypes in the exterior surface of karst cave at Tham Chorakae <bold>C</bold> habitat of paratypes in karst outcropped at Tarutao Island, Mueang Satun district, Satun Province, Thailand.</p></caption><graphic xmlns:xlink="http://www.w3.org/1999/xlink" xlink:href="zookeys-858-127-g007.jpg" position="float" orientation="portrait" xlink:type="simple" id="oo_313964.jpg"/></fig></tp:treatment-sec><tp:treatment-sec sec-type="Referred specimens" id="SECID0EUQBI"><title>Referred specimens.</title><p><abbrev xmlns:xlink="http://www.w3.org/1999/xlink" content-type="institution" xlink:title="Thailand Natural History Museum, Pathum Thani, Thailand" id="ABBRID0E1QBI" xlink:type="simple">THNHM</abbrev> 28204 (one juvenile), same data as holotype except collected 5 April 2018.</p></tp:treatment-sec><tp:treatment-sec sec-type="diagnosis" id="SECID0E6QBI"><title>Diagnosis.</title><p><italic><tp:taxon-name><tp:taxon-name-part taxon-name-part-type="genus" reg="Cnemaspis">Cnemaspis</tp:taxon-name-part><tp:taxon-name-part taxon-name-part-type="species" reg="tarutaoensis">tarutaoensis</tp:taxon-name-part></tp:taxon-name></italic> sp. nov. can be distinguished from all other <italic><tp:taxon-name><tp:taxon-name-part taxon-name-part-type="genus" reg="Cnemaspis">Cnemaspis</tp:taxon-name-part></tp:taxon-name></italic> by having the following combination of characters: (1) adult males with maximum snout-vent length (<abbrev xmlns:xlink="http://www.w3.org/1999/xlink" xlink:title="snout-vent length" id="ABBRID0EXRBI" xlink:type="simple">SVL</abbrev>) 36.4 mm (mean 34.7 ± SD 1.5, <italic>n</italic> = 7) and females with maximum <abbrev xmlns:xlink="http://www.w3.org/1999/xlink" xlink:title="snout-vent length" id="ABBRID0E4RBI" xlink:type="simple">SVL</abbrev> 34.8 mm (mean 33.7 ± SD 0.6, <italic>n</italic> = 6); (2) 8–9 supralabials and 8 infralabials; (3) 4–5 pore-bearing precloacal scales, pores rounded; (4) 17–19 paravertebral tubercles, small in size, randomly arranged; (5) 27–29 subdigital lamellae under the 4<sup>th</sup> toe; (6) subcaudal region yellowish, scales smooth with a single enlarged median subcaudal row; (7) one postcloacal tubercles on each side; (8) no sexual dimorphism in dorsal and ventral patterns; and (9) black gular markings present in males and females. These differences are summarized for geographically close congeners in the <italic><tp:taxon-name><tp:taxon-name-part taxon-name-part-type="genus" reg="Cnemaspis"/><tp:taxon-name-part taxon-name-part-type="species" reg="kumpoli">kumpoli</tp:taxon-name-part></tp:taxon-name></italic> group (Table <xref ref-type="table" rid="T4">4</xref>).</p><table-wrap id="T4" position="float" orientation="portrait"><label>Table 4.</label><caption><p>Meristic character states and color patterns of species in the <italic><tp:taxon-name><tp:taxon-name-part taxon-name-part-type="genus" reg="Cnemaspis">Cnemaspis</tp:taxon-name-part><tp:taxon-name-part taxon-name-part-type="species" reg="kumpoli">kumpoli</tp:taxon-name-part></tp:taxon-name></italic> group. Measurements are taken in millimeters and measurement abbreviations are defined in the text. var = character variable; – = data unavailable, ant = anterior.</p></caption><table id="TID0E2HCI" rules="all"><tbody><tr><th rowspan="1" colspan="1">Characters/Species</th><th rowspan="1" colspan="1"><italic><tp:taxon-name><tp:taxon-name-part taxon-name-part-type="genus" reg="Cnemaspis">C.</tp:taxon-name-part><tp:taxon-name-part taxon-name-part-type="species" reg="tarutaoensis">tarutaoensis</tp:taxon-name-part></tp:taxon-name></italic> sp. nov.</th><th rowspan="1" colspan="1">
                      <italic><tp:taxon-name>
                          <tp:taxon-name-part taxon-name-part-type="genus" reg="Cnemaspis">C.</tp:taxon-name-part>
                          <tp:taxon-name-part taxon-name-part-type="species" reg="biocellata">biocellata</tp:taxon-name-part>
                        </tp:taxon-name></italic>
                    </th><th rowspan="1" colspan="1">
                      <italic><tp:taxon-name>
                          <tp:taxon-name-part taxon-name-part-type="genus" reg="Cnemaspis">C.</tp:taxon-name-part>
                          <tp:taxon-name-part taxon-name-part-type="species" reg="kumpoli">kumpoli</tp:taxon-name-part>
                        </tp:taxon-name></italic>
                    </th><th rowspan="1" colspan="1">
                      <italic><tp:taxon-name>
                          <tp:taxon-name-part taxon-name-part-type="genus" reg="Cnemaspis">C.</tp:taxon-name-part>
                          <tp:taxon-name-part taxon-name-part-type="species" reg="monachorum">monachorum</tp:taxon-name-part>
                        </tp:taxon-name></italic>
                    </th><th rowspan="1" colspan="1">
                      <italic><tp:taxon-name>
                          <tp:taxon-name-part taxon-name-part-type="genus" reg="Cnemaspis">C.</tp:taxon-name-part>
                          <tp:taxon-name-part taxon-name-part-type="species" reg="niyomwanae">niyomwanae</tp:taxon-name-part>
                        </tp:taxon-name></italic>
                    </th></tr><tr><td rowspan="1" colspan="1">Sample size</td><td rowspan="1" colspan="1">13</td><td rowspan="1" colspan="1">25</td><td rowspan="1" colspan="1">13</td><td rowspan="1" colspan="1">12</td><td rowspan="1" colspan="1">5</td></tr><tr><td rowspan="1" colspan="1">Maximum <abbrev xmlns:xlink="http://www.w3.org/1999/xlink" xlink:title="snout-vent length" id="ABBRID0ESWBI" xlink:type="simple">SVL</abbrev></td><td rowspan="1" colspan="1">36.4</td><td rowspan="1" colspan="1">40.2</td><td rowspan="1" colspan="1">63.0</td><td rowspan="1" colspan="1">32.9</td><td rowspan="1" colspan="1">56.8</td></tr><tr><td rowspan="1" colspan="1">Supralabial scales</td><td rowspan="1" colspan="1">8–9</td><td rowspan="1" colspan="1">6–10</td><td rowspan="1" colspan="1">7–9</td><td rowspan="1" colspan="1">7–8</td><td rowspan="1" colspan="1">8–11</td></tr><tr><td rowspan="1" colspan="1">Infralabial scales</td><td rowspan="1" colspan="1">8</td><td rowspan="1" colspan="1">5–9</td><td rowspan="1" colspan="1">6–8</td><td rowspan="1" colspan="1">5–7</td><td rowspan="1" colspan="1">6–8</td></tr><tr><td rowspan="1" colspan="1">Ventral scales keeled (1) or smooth (0)</td><td rowspan="1" colspan="1">0</td><td rowspan="1" colspan="1">0</td><td rowspan="1" colspan="1">0</td><td rowspan="1" colspan="1">0</td><td rowspan="1" colspan="1">0</td></tr><tr><td rowspan="1" colspan="1">No. of precloacal pores</td><td rowspan="1" colspan="1">4–5</td><td rowspan="1" colspan="1">6–12</td><td rowspan="1" colspan="1">1–8</td><td rowspan="1" colspan="1">3</td><td rowspan="1" colspan="1">3</td></tr><tr><td rowspan="1" colspan="1">Precloacal pore continuous (1) or separated (0)</td><td rowspan="1" colspan="1">0.1</td><td rowspan="1" colspan="1">1</td><td rowspan="1" colspan="1">0</td><td rowspan="1" colspan="1">1</td><td rowspan="1" colspan="1">0.1</td></tr><tr><td rowspan="1" colspan="1">No. of paravertebral tubercles</td><td rowspan="1" colspan="1">17–19</td><td rowspan="1" colspan="1">21–27</td><td rowspan="1" colspan="1">28–35</td><td rowspan="1" colspan="1">11–20</td><td rowspan="1" colspan="1">26–31</td></tr><tr><td rowspan="1" colspan="1">Tubercles present (1) or absent (0) on lower flanks</td><td rowspan="1" colspan="1">0</td><td rowspan="1" colspan="1">1</td><td rowspan="1" colspan="1">1</td><td rowspan="1" colspan="1">0</td><td rowspan="1" colspan="1">0</td></tr><tr><td rowspan="1" colspan="1">No. of 4<sup>th</sup> toe lamellae</td><td rowspan="1" colspan="1">27–29</td><td rowspan="1" colspan="1">29–37</td><td rowspan="1" colspan="1">34–41</td><td rowspan="1" colspan="1">24–30</td><td rowspan="1" colspan="1">31–34</td></tr><tr><td rowspan="1" colspan="1">Lateral caudal furrows present (1) or absent (0)</td><td rowspan="1" colspan="1">1</td><td rowspan="1" colspan="1">1</td><td rowspan="1" colspan="1">1</td><td rowspan="1" colspan="1">1</td><td rowspan="1" colspan="1">1</td></tr><tr><td rowspan="1" colspan="1">Lateral caudal tubercle row present (1) or absent (0)</td><td rowspan="1" colspan="1">0</td><td rowspan="1" colspan="1">ant</td><td rowspan="1" colspan="1">0</td><td rowspan="1" colspan="1">ant</td><td rowspan="1" colspan="1">0</td></tr><tr><td rowspan="1" colspan="1">Subcaudal scales keeled (1) or smooth (0)</td><td rowspan="1" colspan="1">0</td><td rowspan="1" colspan="1">0</td><td rowspan="1" colspan="1">0</td><td rowspan="1" colspan="1">0</td><td rowspan="1" colspan="1">0</td></tr><tr><td rowspan="1" colspan="1">Enlarge submetatarsal scales on 1<sup>st</sup> toe (1) or not (0)</td><td rowspan="1" colspan="1">0</td><td rowspan="1" colspan="1">0</td><td rowspan="1" colspan="1">0</td><td rowspan="1" colspan="1">0</td><td rowspan="1" colspan="1">0</td></tr><tr><td rowspan="1" colspan="1">Enlarge median subcaudal scales row (1) or not (0)</td><td rowspan="1" colspan="1">1</td><td rowspan="1" colspan="1">1</td><td rowspan="1" colspan="1">1</td><td rowspan="1" colspan="1">1</td><td rowspan="1" colspan="1">1</td></tr><tr><td rowspan="1" colspan="1">No. of postcloacal tubercles in males</td><td rowspan="1" colspan="1">1</td><td rowspan="1" colspan="1">1</td><td rowspan="1" colspan="1">2.3</td><td rowspan="1" colspan="1">1–2</td><td rowspan="1" colspan="1">1.2</td></tr><tr><td rowspan="1" colspan="1">Subcaudal region yellow present (1) or not (0)</td><td rowspan="1" colspan="1">1</td><td rowspan="1" colspan="1">var</td><td rowspan="1" colspan="1">0</td><td rowspan="1" colspan="1">0</td><td rowspan="1" colspan="1">0</td></tr><tr><td rowspan="1" colspan="1">Ventral pattern sexually dimorphic present (1) or not (0)</td><td rowspan="1" colspan="1">0</td><td rowspan="1" colspan="1">1</td><td rowspan="1" colspan="1">0</td><td rowspan="1" colspan="1">1</td><td rowspan="1" colspan="1">–</td></tr><tr><td rowspan="1" colspan="1">Dorsal color pattern sexually dimorphic (1) or not (0)</td><td rowspan="1" colspan="1">0</td><td rowspan="1" colspan="1">1</td><td rowspan="1" colspan="1">1</td><td rowspan="1" colspan="1">0</td><td rowspan="1" colspan="1">1</td></tr><tr><td rowspan="1" colspan="1">Wide black and yellow bands on tail present (1) or not (0)</td><td rowspan="1" colspan="1">1</td><td rowspan="1" colspan="1">0</td><td rowspan="1" colspan="1">0</td><td rowspan="1" colspan="1">0</td><td rowspan="1" colspan="1">0</td></tr><tr><td rowspan="1" colspan="1">Gular marking (1) or not (0)</td><td rowspan="1" colspan="1">1</td><td rowspan="1" colspan="1">0</td><td rowspan="1" colspan="1">0</td><td rowspan="1" colspan="1">1</td><td rowspan="1" colspan="1">0</td></tr></tbody></table></table-wrap></tp:treatment-sec><tp:treatment-sec sec-type="description" id="SECID0ETCCI"><title>Description of holotype.</title><p>Adult male; <abbrev xmlns:xlink="http://www.w3.org/1999/xlink" xlink:title="snout-vent length" id="ABBRID0EZCCI" xlink:type="simple">SVL</abbrev> 36.3 mm; head moderate in size (<abbrev xmlns:xlink="http://www.w3.org/1999/xlink" xlink:title="head length" id="ABBRID0E4CCI" xlink:type="simple">HL</abbrev>/<abbrev xmlns:xlink="http://www.w3.org/1999/xlink" xlink:title="snout-vent length" id="ABBRID0EBDCI" xlink:type="simple">SVL</abbrev> 0.28), elongate, narrow (<abbrev xmlns:xlink="http://www.w3.org/1999/xlink" xlink:title="head width" id="ABBRID0EFDCI" xlink:type="simple">HW</abbrev>/<abbrev xmlns:xlink="http://www.w3.org/1999/xlink" xlink:title="snout-vent length" id="ABBRID0EJDCI" xlink:type="simple">SVL</abbrev> 0.15), flattened (<abbrev xmlns:xlink="http://www.w3.org/1999/xlink" xlink:title="head depth" id="ABBRID0ENDCI" xlink:type="simple">HD</abbrev>/<abbrev xmlns:xlink="http://www.w3.org/1999/xlink" xlink:title="head length" id="ABBRID0ERDCI" xlink:type="simple">HL</abbrev> 0.33), distinct from neck; snout moderate (<abbrev xmlns:xlink="http://www.w3.org/1999/xlink" xlink:title="eye-snout distance" id="ABBRID0EVDCI" xlink:type="simple">ES</abbrev>/<abbrev xmlns:xlink="http://www.w3.org/1999/xlink" xlink:title="head length" id="ABBRID0EZDCI" xlink:type="simple">HL</abbrev> 0.42), in lateral view slightly concave; postnasal region constricted medially; scales of rostrum, raised, smooth, larger than conical scales on occiput; faint supraorbital ridges; gular and throat scales raised, smooth and round; shallow frontorostral sulcus; canthus rostralis nearly absent, smoothly rounded; eye large (<abbrev xmlns:xlink="http://www.w3.org/1999/xlink" xlink:title="eye diameter" id="ABBRID0E4DCI" xlink:type="simple">ED</abbrev>/<abbrev xmlns:xlink="http://www.w3.org/1999/xlink" xlink:title="head length" id="ABBRID0EBECI" xlink:type="simple">HL</abbrev> 0.18); pupil round; ear opening oval, taller than wide; rostral slightly concave, dorsal 80% divided by longitudinal median groove; rostral bordered posteriorly by supranasal and laterally by first supralabial; 9, 9 (right, left) slightly raised supralabials decreasing in size posteriorly; 8, 8 (right, left) infralabials decreasing in size posteriorly; nostril elliptical, oriented posterodorsally, bordered posteriorly by small, granular postnasal scales; mental large, triangular, bordered posteriorly by three large postmentals.</p><p>Body slender, elongate (<abbrev xmlns:xlink="http://www.w3.org/1999/xlink" xlink:title="axilla-groin length" id="ABBRID0EHECI" xlink:type="simple">AG</abbrev>/<abbrev xmlns:xlink="http://www.w3.org/1999/xlink" xlink:title="snout-vent length" id="ABBRID0ELECI" xlink:type="simple">SVL</abbrev> 0.39); small, raised and equal in sized, dorsal scales throughout body intermixed with several large, multicarinate tubercles random<!--PageBreak --><!--PageBreak --><!--PageBreak -->ly arranged; 19 paravertebral tubercles; tubercles absent on lower flanks; tubercles extend from occiput to base of tail; dorsal scales slightly raised and keeled; pectoral and abdominal scales smooth and round, flat to concave, slightly larger than dorsal scales and not larger posteriorly; ventral scales of brachia raised, smooth and juxtaposed; four pores-bearing precloacal scales arranged in a chevron, separated; precloacal pore rounded; precloacal depression absent; femoral pores absent.</p><p>Fore and hind limbs moderately long, slender; scales beneath forearm slightly raised, smooth and subimbricate; subtibial scales keeled; palmar scales smooth and juxtaposed; digits elongate, slender, inflected joint and bearing slightly recurved claws; subdigital lamellae unnotched; lamellae beneath first phalanges wide; lamellae beneath phalanx immediately following inflection granular; lamellae of distal phalanges wide; lamellae beneath inflection large; interdigital webbing absent; enlarge submetatarsal scales on 1<sup>st</sup> toe absent; fingers increase in length from first to fourth with fourth and fifth nearly equal in length; relative length of fingers IV&gt;V&gt;III&gt;II&gt;I; toes increase in length from first to fifth with fourth and fifth nearly equal in length; relative length of toes IV&gt;V&gt;III&gt;II&gt;I; total number of subdigital lamellae on 4<sup>th</sup> toe 28, 28 (right, left).</p><!--PageBreak --><p>Caudal and subcaudal scales smooth, similar to dorsal scale size; lateral caudal furrow present; lateral caudal tubercle row absent; enlarge caudal tubercles at the base of tail not encircling tail; enlarged median subcaudal scales row present; tail length (<abbrev xmlns:xlink="http://www.w3.org/1999/xlink" xlink:title="tail length" id="ABBRID0E3ECI" xlink:type="simple">TL</abbrev>) 34.3 mm with broken at tail tip; enlarged postcloacal tubercle 1, 1 (right, left) on lateral surface of hemipenial swellings at the base of tail.</p></tp:treatment-sec><tp:treatment-sec sec-type="Coloration in life" id="SECID0EAFCI"><title>Coloration in life</title><p>(Figs <xref ref-type="fig" rid="F3">3</xref>, <xref ref-type="fig" rid="F4">4</xref>). Dorsal ground color of head light brown; top of the head bearing small black, sage and yellowish marking; snout yellowish; dorsal ground color of body, limbs and tail light brown with dark brown to black irregular blotches; ground color of ventral surfaces grayish white intermixed with light yellowish blotches; gular and throat regions are beige and light yellow; anterior gular region yellowish; midgular region with faint, dark lineate marking; thin, faint black postorbital stripe; light sage vertebral blotches extending from the nape to tail; flanks with irregular incomplete sage to yellowish blotches becoming smaller posteriorly; limbs yellowish brown with dark brown incomplete irregular spots subcaudal region yellowish; wide dark brown to black and yellow bands on tail.</p><!--PageBreak --><!--PageBreak --></tp:treatment-sec><tp:treatment-sec sec-type="Coloration in preservative" id="SECID0EQFCI"><title>Coloration in preservative</title><p>(Fig. <xref ref-type="fig" rid="F5">5</xref>). Color pattern similar to that in life with some fading. Dorsal ground color of head, body, limbs and tail brown with vertebral blotches indistinct; irregular pale marking; top of head with indistinct darker marking; all yellow markings faded to whitish gray; dorsal surfaces of limbs with irregular light and dark blotches; entire ventral surface whitish gray; gular region with faint dark lineate marking.</p></tp:treatment-sec><tp:treatment-sec sec-type="variation" id="SECID0E1FCI"><title>Variation.</title><p>Most paratypes approximate the holotype in general aspects of color pattern (Fig. <xref ref-type="fig" rid="F6">6</xref>), with most differences found in the degree of vertebral blotches. <abbrev xmlns:xlink="http://www.w3.org/1999/xlink" content-type="institution" xlink:title="Zoological Museum of Kasetsart University, Bangkok, Thailand" id="ABBRID0EEGCI" xlink:type="simple">ZMKU</abbrev> R 00761 (adult male) has dark spots in gular region. <abbrev xmlns:xlink="http://www.w3.org/1999/xlink" content-type="institution" xlink:title="Zoological Museum of Kasetsart University, Bangkok, Thailand" id="ABBRID0EJGCI" xlink:type="simple">ZMKU</abbrev> R 00762 and <abbrev xmlns:xlink="http://www.w3.org/1999/xlink" content-type="institution" xlink:title="Zoological Museum of Kasetsart University, Bangkok, Thailand" id="ABBRID0EOGCI" xlink:type="simple">ZMKU</abbrev> R 00765 (two adult males) have lighter gular markings than the holotype. <abbrev xmlns:xlink="http://www.w3.org/1999/xlink" content-type="institution" xlink:title="Thailand Natural History Museum, Pathum Thani, Thailand" id="ABBRID0ETGCI" xlink:type="simple">THNHM</abbrev> 28201 and <abbrev xmlns:xlink="http://www.w3.org/1999/xlink" content-type="institution" xlink:title="Zoological Museum of Kasetsart University, Bangkok, Thailand" id="ABBRID0EYGCI" xlink:type="simple">ZMKU</abbrev> R 00760 (two adult females) have lighter dorsal markings than the holotype. <abbrev xmlns:xlink="http://www.w3.org/1999/xlink" content-type="institution" xlink:title="Zoological Museum of Kasetsart University, Bangkok, Thailand" id="ABBRID0E4GCI" xlink:type="simple">ZMKU</abbrev> R 00762 and <abbrev xmlns:xlink="http://www.w3.org/1999/xlink" content-type="institution" xlink:title="Thailand Natural History Museum, Pathum Thani, Thailand" id="ABBRID0ECHCI" xlink:type="simple">THNHM</abbrev> 28205 (two adult males) have a pattern that resembles transverse bands rather than paravertebral blotches. <abbrev xmlns:xlink="http://www.w3.org/1999/xlink" content-type="institution" xlink:title="Zoological Museum of Kasetsart University, Bangkok, Thailand" id="ABBRID0EHHCI" xlink:type="simple">ZMKU</abbrev> R 00762 and <abbrev xmlns:xlink="http://www.w3.org/1999/xlink" content-type="institution" xlink:title="Zoological Museum of Kasetsart University, Bangkok, Thailand" id="ABBRID0EMHCI" xlink:type="simple">ZMKU</abbrev> R 00765 (two adult males) have regenerated tails of uniform <!--PageBreak --><!--PageBreak --><!--PageBreak -->tan coloration. <abbrev xmlns:xlink="http://www.w3.org/1999/xlink" content-type="institution" xlink:title="Thailand Natural History Museum, Pathum Thani, Thailand" id="ABBRID0EVHCI" xlink:type="simple">THNHM</abbrev> 28202 (adult female) and <abbrev xmlns:xlink="http://www.w3.org/1999/xlink" content-type="institution" xlink:title="Thailand Natural History Museum, Pathum Thani, Thailand" id="ABBRID0E1HCI" xlink:type="simple">THNHM</abbrev> 28203 and <abbrev xmlns:xlink="http://www.w3.org/1999/xlink" content-type="institution" xlink:title="Thailand Natural History Museum, Pathum Thani, Thailand" id="ABBRID0E6HCI" xlink:type="simple">THNHM</abbrev> 28205 (two adult males) have broken tails. <abbrev xmlns:xlink="http://www.w3.org/1999/xlink" content-type="institution" xlink:title="Thailand Natural History Museum, Pathum Thani, Thailand" id="ABBRID0EEICI" xlink:type="simple">THNHM</abbrev> 28205 (adult male) is an adult male with five continuous precloacal pores. Meristic and mensural variation within the type series are presented in Table <xref ref-type="table" rid="T5">5</xref>.</p><table-wrap id="T5" position="float" orientation="portrait"><label>Table 5.</label><caption><p>Descriptive measurements in millimeters and characters of the type series of <italic><tp:taxon-name><tp:taxon-name-part taxon-name-part-type="genus" reg="Cnemaspis">Cnemaspis</tp:taxon-name-part><tp:taxon-name-part taxon-name-part-type="species" reg="tarutaoensis">tarutaoensis</tp:taxon-name-part></tp:taxon-name></italic> sp. nov. M = male; F = female; – = data unavailable or absent; b = broken; r = regenerated.</p></caption><table id="TID0EG6CI" rules="all"><tbody><tr><th rowspan="2" colspan="1">Museum number</th><th rowspan="1" colspan="1">
                      <abbrev xmlns:xlink="http://www.w3.org/1999/xlink" content-type="institution" xlink:title="Zoological Museum of Kasetsart University, Bangkok, Thailand" id="ABBRID0ENJCI" xlink:type="simple">ZMKU</abbrev>
                    </th><th rowspan="1" colspan="1">
                      <abbrev xmlns:xlink="http://www.w3.org/1999/xlink" content-type="institution" xlink:title="Zoological Museum of Kasetsart University, Bangkok, Thailand" id="ABBRID0EWJCI" xlink:type="simple">ZMKU</abbrev>
                    </th><th rowspan="1" colspan="1">
                      <abbrev xmlns:xlink="http://www.w3.org/1999/xlink" content-type="institution" xlink:title="Zoological Museum of Kasetsart University, Bangkok, Thailand" id="ABBRID0E6JCI" xlink:type="simple">ZMKU</abbrev>
                    </th><th rowspan="1" colspan="1">
                      <abbrev xmlns:xlink="http://www.w3.org/1999/xlink" content-type="institution" xlink:title="Zoological Museum of Kasetsart University, Bangkok, Thailand" id="ABBRID0EIKCI" xlink:type="simple">ZMKU</abbrev>
                    </th><th rowspan="1" colspan="1">
                      <abbrev xmlns:xlink="http://www.w3.org/1999/xlink" content-type="institution" xlink:title="Zoological Museum of Kasetsart University, Bangkok, Thailand" id="ABBRID0ERKCI" xlink:type="simple">ZMKU</abbrev>
                    </th><th rowspan="1" colspan="1">
                      <abbrev xmlns:xlink="http://www.w3.org/1999/xlink" content-type="institution" xlink:title="Thailand Natural History Museum, Pathum Thani, Thailand" id="ABBRID0E1KCI" xlink:type="simple">THNHM</abbrev>
                    </th><th rowspan="1" colspan="1">
                      <abbrev xmlns:xlink="http://www.w3.org/1999/xlink" content-type="institution" xlink:title="Thailand Natural History Museum, Pathum Thani, Thailand" id="ABBRID0EDLCI" xlink:type="simple">THNHM</abbrev>
                    </th><th rowspan="1" colspan="1">
                      <abbrev xmlns:xlink="http://www.w3.org/1999/xlink" content-type="institution" xlink:title="Zoological Museum of Kasetsart University, Bangkok, Thailand" id="ABBRID0EMLCI" xlink:type="simple">ZMKU</abbrev>
                    </th><th rowspan="1" colspan="1">
                      <abbrev xmlns:xlink="http://www.w3.org/1999/xlink" content-type="institution" xlink:title="Zoological Museum of Kasetsart University, Bangkok, Thailand" id="ABBRID0EVLCI" xlink:type="simple">ZMKU</abbrev>
                    </th><th rowspan="1" colspan="1">
                      <abbrev xmlns:xlink="http://www.w3.org/1999/xlink" content-type="institution" xlink:title="Thailand Natural History Museum, Pathum Thani, Thailand" id="ABBRID0E5LCI" xlink:type="simple">THNHM</abbrev>
                    </th><th rowspan="1" colspan="1">
                      <abbrev xmlns:xlink="http://www.w3.org/1999/xlink" content-type="institution" xlink:title="Zoological Museum of Kasetsart University, Bangkok, Thailand" id="ABBRID0EHMCI" xlink:type="simple">ZMKU</abbrev>
                    </th><th rowspan="1" colspan="1">
                      <abbrev xmlns:xlink="http://www.w3.org/1999/xlink" content-type="institution" xlink:title="Zoological Museum of Kasetsart University, Bangkok, Thailand" id="ABBRID0EQMCI" xlink:type="simple">ZMKU</abbrev>
                    </th><th rowspan="1" colspan="1">
                      <abbrev xmlns:xlink="http://www.w3.org/1999/xlink" content-type="institution" xlink:title="Thailand Natural History Museum, Pathum Thani, Thailand" id="ABBRID0EZMCI" xlink:type="simple">THNHM</abbrev>
                    </th></tr><tr><th rowspan="1" colspan="1">R 00763</th><th rowspan="1" colspan="1">R 00761</th><th rowspan="1" colspan="1">R 00762</th><th rowspan="1" colspan="1">R 00764</th><th rowspan="1" colspan="1">R 00765</th><th rowspan="1" colspan="1">28203</th><th rowspan="1" colspan="1">28205</th><th rowspan="1" colspan="1">R 00766</th><th rowspan="1" colspan="1">R 00758</th><th rowspan="1" colspan="1">28201</th><th rowspan="1" colspan="1">R 00759</th><th rowspan="1" colspan="1">R 00760</th><th rowspan="1" colspan="1">28202</th></tr><tr><td rowspan="1" colspan="1">Type series</td><td rowspan="1" colspan="1">Holotype</td><td rowspan="1" colspan="1">Paratype</td><td rowspan="1" colspan="1">Paratype</td><td rowspan="1" colspan="1">Paratype</td><td rowspan="1" colspan="1">Paratype</td><td rowspan="1" colspan="1">Paratype</td><td rowspan="1" colspan="1">Paratype</td><td rowspan="1" colspan="1">Paratype</td><td rowspan="1" colspan="1">Paratype</td><td rowspan="1" colspan="1">Paratype</td><td rowspan="1" colspan="1">Paratype</td><td rowspan="1" colspan="1">Paratype</td><td rowspan="1" colspan="1">Paratype</td></tr><tr><td rowspan="1" colspan="1">Sex</td><td rowspan="1" colspan="1">M</td><td rowspan="1" colspan="1">M</td><td rowspan="1" colspan="1">M</td><td rowspan="1" colspan="1">M</td><td rowspan="1" colspan="1">M</td><td rowspan="1" colspan="1">M</td><td rowspan="1" colspan="1">M</td><td rowspan="1" colspan="1">F</td><td rowspan="1" colspan="1">F</td><td rowspan="1" colspan="1">F</td><td rowspan="1" colspan="1">F</td><td rowspan="1" colspan="1">F</td><td rowspan="1" colspan="1">F</td></tr><tr><td rowspan="1" colspan="1">
                      <abbrev xmlns:xlink="http://www.w3.org/1999/xlink" xlink:title="snout-vent length" id="ABBRID0EBRCI" xlink:type="simple">SVL</abbrev>
                    </td><td rowspan="1" colspan="1">36.3</td><td rowspan="1" colspan="1">33.3</td><td rowspan="1" colspan="1">35.2</td><td rowspan="1" colspan="1">32.6</td><td rowspan="1" colspan="1">35.2</td><td rowspan="1" colspan="1">33.8</td><td rowspan="1" colspan="1">36.4</td><td rowspan="1" colspan="1">33.3</td><td rowspan="1" colspan="1">34.8</td><td rowspan="1" colspan="1">33.4</td><td rowspan="1" colspan="1">33.5</td><td rowspan="1" colspan="1">33.8</td><td rowspan="1" colspan="1">33.6</td></tr><tr><td rowspan="1" colspan="1">
                      <abbrev xmlns:xlink="http://www.w3.org/1999/xlink" xlink:title="tail length" id="ABBRID0ERSCI" xlink:type="simple">TL</abbrev>
                    </td><td rowspan="1" colspan="1">34.3b</td><td rowspan="1" colspan="1">8.7b</td><td rowspan="1" colspan="1">42.3r</td><td rowspan="1" colspan="1">b</td><td rowspan="1" colspan="1">40.8r</td><td rowspan="1" colspan="1">b</td><td rowspan="1" colspan="1">17.3b</td><td rowspan="1" colspan="1">47.7</td><td rowspan="1" colspan="1">45.3</td><td rowspan="1" colspan="1">50.3</td><td rowspan="1" colspan="1">52.4</td><td rowspan="1" colspan="1">44.1r</td><td rowspan="1" colspan="1">13.6b</td></tr><tr><td rowspan="1" colspan="1">
                      <abbrev xmlns:xlink="http://www.w3.org/1999/xlink" xlink:title="tail width" id="ABBRID0EBUCI" xlink:type="simple">TW</abbrev>
                    </td><td rowspan="1" colspan="1">3.5</td><td rowspan="1" colspan="1">3.4</td><td rowspan="1" colspan="1">3.5</td><td rowspan="1" colspan="1">3.2</td><td rowspan="1" colspan="1">3.5</td><td rowspan="1" colspan="1">3.2</td><td rowspan="1" colspan="1">3.6</td><td rowspan="1" colspan="1">3.5</td><td rowspan="1" colspan="1">3.8</td><td rowspan="1" colspan="1">3.5</td><td rowspan="1" colspan="1">3.4</td><td rowspan="1" colspan="1">3.4</td><td rowspan="1" colspan="1">3.3</td></tr><tr><td rowspan="1" colspan="1">
                      <abbrev xmlns:xlink="http://www.w3.org/1999/xlink" xlink:title="forearm length" id="ABBRID0ERVCI" xlink:type="simple">FL</abbrev>
                    </td><td rowspan="1" colspan="1">5.3</td><td rowspan="1" colspan="1">5.1</td><td rowspan="1" colspan="1">5.2</td><td rowspan="1" colspan="1">5.1</td><td rowspan="1" colspan="1">5.3</td><td rowspan="1" colspan="1">5.1</td><td rowspan="1" colspan="1">5.3</td><td rowspan="1" colspan="1">5.2</td><td rowspan="1" colspan="1">5.2</td><td rowspan="1" colspan="1">5.0</td><td rowspan="1" colspan="1">5.1</td><td rowspan="1" colspan="1">5.1</td><td rowspan="1" colspan="1">5.1</td></tr><tr><td rowspan="1" colspan="1">
                      <abbrev xmlns:xlink="http://www.w3.org/1999/xlink" xlink:title="tibia length" id="ABBRID0EBXCI" xlink:type="simple">TBL</abbrev>
                    </td><td rowspan="1" colspan="1">6.3</td><td rowspan="1" colspan="1">6.2</td><td rowspan="1" colspan="1">6.3</td><td rowspan="1" colspan="1">6.0</td><td rowspan="1" colspan="1">6.3</td><td rowspan="1" colspan="1">6.2</td><td rowspan="1" colspan="1">6.3</td><td rowspan="1" colspan="1">6.0</td><td rowspan="1" colspan="1">6.3</td><td rowspan="1" colspan="1">6.0</td><td rowspan="1" colspan="1">6.1</td><td rowspan="1" colspan="1">6.2</td><td rowspan="1" colspan="1">6.1</td></tr><tr><td rowspan="1" colspan="1">
                      <abbrev xmlns:xlink="http://www.w3.org/1999/xlink" xlink:title="axilla-groin length" id="ABBRID0ERYCI" xlink:type="simple">AG</abbrev>
                    </td><td rowspan="1" colspan="1">14.3</td><td rowspan="1" colspan="1">14.1</td><td rowspan="1" colspan="1">14.3</td><td rowspan="1" colspan="1">14.1</td><td rowspan="1" colspan="1">14.3</td><td rowspan="1" colspan="1">14.1</td><td rowspan="1" colspan="1">14.3</td><td rowspan="1" colspan="1">14.3</td><td rowspan="1" colspan="1">14.2</td><td rowspan="1" colspan="1">14.0</td><td rowspan="1" colspan="1">14.1</td><td rowspan="1" colspan="1">14.0</td><td rowspan="1" colspan="1">14.0</td></tr><tr><td rowspan="1" colspan="1">
                      <abbrev xmlns:xlink="http://www.w3.org/1999/xlink" xlink:title="head length" id="ABBRID0EB1CI" xlink:type="simple">HL</abbrev>
                    </td><td rowspan="1" colspan="1">10.0</td><td rowspan="1" colspan="1">9.8</td><td rowspan="1" colspan="1">10.1</td><td rowspan="1" colspan="1">9.7</td><td rowspan="1" colspan="1">10.0</td><td rowspan="1" colspan="1">9.6</td><td rowspan="1" colspan="1">10.1</td><td rowspan="1" colspan="1">9.5</td><td rowspan="1" colspan="1">9.9</td><td rowspan="1" colspan="1">9.7</td><td rowspan="1" colspan="1">9.7</td><td rowspan="1" colspan="1">9.7</td><td rowspan="1" colspan="1">9.9</td></tr><tr><td rowspan="1" colspan="1">
                      <abbrev xmlns:xlink="http://www.w3.org/1999/xlink" xlink:title="head width" id="ABBRID0ER2CI" xlink:type="simple">HW</abbrev>
                    </td><td rowspan="1" colspan="1">5.6</td><td rowspan="1" colspan="1">5.4</td><td rowspan="1" colspan="1">5.5</td><td rowspan="1" colspan="1">5.4</td><td rowspan="1" colspan="1">5.6</td><td rowspan="1" colspan="1">5.3</td><td rowspan="1" colspan="1">5.6</td><td rowspan="1" colspan="1">5.5</td><td rowspan="1" colspan="1">5.6</td><td rowspan="1" colspan="1">5.2</td><td rowspan="1" colspan="1">5.3</td><td rowspan="1" colspan="1">5.4</td><td rowspan="1" colspan="1">5.3</td></tr><tr><td rowspan="1" colspan="1">
                      <abbrev xmlns:xlink="http://www.w3.org/1999/xlink" xlink:title="head depth" id="ABBRID0EB4CI" xlink:type="simple">HD</abbrev>
                    </td><td rowspan="1" colspan="1">3.3</td><td rowspan="1" colspan="1">3.1</td><td rowspan="1" colspan="1">3.2</td><td rowspan="1" colspan="1">3.2</td><td rowspan="1" colspan="1">3.3</td><td rowspan="1" colspan="1">3.2</td><td rowspan="1" colspan="1">3.3</td><td rowspan="1" colspan="1">3.2</td><td rowspan="1" colspan="1">3.2</td><td rowspan="1" colspan="1">3.0</td><td rowspan="1" colspan="1">3.1</td><td rowspan="1" colspan="1">3.2</td><td rowspan="1" colspan="1">3.0</td></tr><tr><td rowspan="1" colspan="1">
                      <abbrev xmlns:xlink="http://www.w3.org/1999/xlink" xlink:title="eye diameter" id="ABBRID0ER5CI" xlink:type="simple">ED</abbrev>
                    </td><td rowspan="1" colspan="1">1.8</td><td rowspan="1" colspan="1">1.9</td><td rowspan="1" colspan="1">1.9</td><td rowspan="1" colspan="1">1.8</td><td rowspan="1" colspan="1">1.8</td><td rowspan="1" colspan="1">1.8</td><td rowspan="1" colspan="1">1.9</td><td rowspan="1" colspan="1">1.8</td><td rowspan="1" colspan="1">1.8</td><td rowspan="1" colspan="1">1.8</td><td rowspan="1" colspan="1">1.9</td><td rowspan="1" colspan="1">1.9</td><td rowspan="1" colspan="1">1.9</td></tr><tr><td rowspan="1" colspan="1">
                      <abbrev xmlns:xlink="http://www.w3.org/1999/xlink" xlink:title="eye-ear distance" id="ABBRID0EBADI" xlink:type="simple">EE</abbrev>
                    </td><td rowspan="1" colspan="1">2.9</td><td rowspan="1" colspan="1">2.9</td><td rowspan="1" colspan="1">3.0</td><td rowspan="1" colspan="1">2.9</td><td rowspan="1" colspan="1">3.0</td><td rowspan="1" colspan="1">2.9</td><td rowspan="1" colspan="1">3.0</td><td rowspan="1" colspan="1">2.8</td><td rowspan="1" colspan="1">2.8</td><td rowspan="1" colspan="1">2.7</td><td rowspan="1" colspan="1">2.8</td><td rowspan="1" colspan="1">2.8</td><td rowspan="1" colspan="1">2.8</td></tr><tr><td rowspan="1" colspan="1">
                      <abbrev xmlns:xlink="http://www.w3.org/1999/xlink" xlink:title="eye-snout distance" id="ABBRID0ERBDI" xlink:type="simple">ES</abbrev>
                    </td><td rowspan="1" colspan="1">4.2</td><td rowspan="1" colspan="1">4.1</td><td rowspan="1" colspan="1">4.1</td><td rowspan="1" colspan="1">4.0</td><td rowspan="1" colspan="1">4.2</td><td rowspan="1" colspan="1">4.0</td><td rowspan="1" colspan="1">4.2</td><td rowspan="1" colspan="1">4.1</td><td rowspan="1" colspan="1">4.2</td><td rowspan="1" colspan="1">4.0</td><td rowspan="1" colspan="1">4.1</td><td rowspan="1" colspan="1">4.0</td><td rowspan="1" colspan="1">4.0</td></tr><tr><td rowspan="1" colspan="1">
                      <abbrev xmlns:xlink="http://www.w3.org/1999/xlink" xlink:title="eye-nostril distance" id="ABBRID0EBDDI" xlink:type="simple">EN</abbrev>
                    </td><td rowspan="1" colspan="1">3.5</td><td rowspan="1" colspan="1">3.2</td><td rowspan="1" colspan="1">3.4</td><td rowspan="1" colspan="1">3.2</td><td rowspan="1" colspan="1">3.5</td><td rowspan="1" colspan="1">3.2</td><td rowspan="1" colspan="1">3.6</td><td rowspan="1" colspan="1">3.4</td><td rowspan="1" colspan="1">3.4</td><td rowspan="1" colspan="1">3.2</td><td rowspan="1" colspan="1">3.2</td><td rowspan="1" colspan="1">3.3</td><td rowspan="1" colspan="1">3.2</td></tr><tr><td rowspan="1" colspan="1">
                      <abbrev xmlns:xlink="http://www.w3.org/1999/xlink" xlink:title="inner orbital distance" id="ABBRID0EREDI" xlink:type="simple">IO</abbrev>
                    </td><td rowspan="1" colspan="1">2.2</td><td rowspan="1" colspan="1">2.1</td><td rowspan="1" colspan="1">2.2</td><td rowspan="1" colspan="1">2.0</td><td rowspan="1" colspan="1">2.1</td><td rowspan="1" colspan="1">2.0</td><td rowspan="1" colspan="1">2.2</td><td rowspan="1" colspan="1">1.9</td><td rowspan="1" colspan="1">2.2</td><td rowspan="1" colspan="1">2.1</td><td rowspan="1" colspan="1">2.1</td><td rowspan="1" colspan="1">2.1</td><td rowspan="1" colspan="1">2.0</td></tr><tr><td rowspan="1" colspan="1">
                      <abbrev xmlns:xlink="http://www.w3.org/1999/xlink" xlink:title="ear length" id="ABBRID0EBGDI" xlink:type="simple">EL</abbrev>
                    </td><td rowspan="1" colspan="1">0.6</td><td rowspan="1" colspan="1">0.7</td><td rowspan="1" colspan="1">0.7</td><td rowspan="1" colspan="1">0.6</td><td rowspan="1" colspan="1">0.7</td><td rowspan="1" colspan="1">0.6</td><td rowspan="1" colspan="1">0.7</td><td rowspan="1" colspan="1">0.6</td><td rowspan="1" colspan="1">0.7</td><td rowspan="1" colspan="1">0.7</td><td rowspan="1" colspan="1">0.7</td><td rowspan="1" colspan="1">0.6</td><td rowspan="1" colspan="1">0.6</td></tr><tr><td rowspan="1" colspan="1">
                      <abbrev xmlns:xlink="http://www.w3.org/1999/xlink" xlink:title="internarial distance" id="ABBRID0ERHDI" xlink:type="simple">IN</abbrev>
                    </td><td rowspan="1" colspan="1">0.8</td><td rowspan="1" colspan="1">0.7</td><td rowspan="1" colspan="1">0.8</td><td rowspan="1" colspan="1">0.7</td><td rowspan="1" colspan="1">0.8</td><td rowspan="1" colspan="1">0.8</td><td rowspan="1" colspan="1">0.8</td><td rowspan="1" colspan="1">0.7</td><td rowspan="1" colspan="1">0.7</td><td rowspan="1" colspan="1">0.7</td><td rowspan="1" colspan="1">0.8</td><td rowspan="1" colspan="1">0.8</td><td rowspan="1" colspan="1">0.7</td></tr><tr><td rowspan="1" colspan="1">Supralabials</td><td rowspan="1" colspan="1">9</td><td rowspan="1" colspan="1">9</td><td rowspan="1" colspan="1">8</td><td rowspan="1" colspan="1">9</td><td rowspan="1" colspan="1">9</td><td rowspan="1" colspan="1">9</td><td rowspan="1" colspan="1">9</td><td rowspan="1" colspan="1">9</td><td rowspan="1" colspan="1">8</td><td rowspan="1" colspan="1">8</td><td rowspan="1" colspan="1">8</td><td rowspan="1" colspan="1">8</td><td rowspan="1" colspan="1">9</td></tr><tr><td rowspan="1" colspan="1">Infralabials</td><td rowspan="1" colspan="1">8</td><td rowspan="1" colspan="1">8</td><td rowspan="1" colspan="1">8</td><td rowspan="1" colspan="1">8</td><td rowspan="1" colspan="1">8</td><td rowspan="1" colspan="1">8</td><td rowspan="1" colspan="1">8</td><td rowspan="1" colspan="1">8</td><td rowspan="1" colspan="1">8</td><td rowspan="1" colspan="1">8</td><td rowspan="1" colspan="1">8</td><td rowspan="1" colspan="1">8</td><td rowspan="1" colspan="1">8</td></tr><tr><td rowspan="1" colspan="1">No. of precloacal pores</td><td rowspan="1" colspan="1">4</td><td rowspan="1" colspan="1">4</td><td rowspan="1" colspan="1">4</td><td rowspan="1" colspan="1">4</td><td rowspan="1" colspan="1">4</td><td rowspan="1" colspan="1">4</td><td rowspan="1" colspan="1">5</td><td rowspan="1" colspan="1">–</td><td rowspan="1" colspan="1">–</td><td rowspan="1" colspan="1">–</td><td rowspan="1" colspan="1">–</td><td rowspan="1" colspan="1">–</td><td rowspan="1" colspan="1">–</td></tr><tr><td rowspan="1" colspan="1">Precloacal pore continuous (1) or separated (0)</td><td rowspan="1" colspan="1">0</td><td rowspan="1" colspan="1">0</td><td rowspan="1" colspan="1">0</td><td rowspan="1" colspan="1">0</td><td rowspan="1" colspan="1">0</td><td rowspan="1" colspan="1">0</td><td rowspan="1" colspan="1">1</td><td rowspan="1" colspan="1">–</td><td rowspan="1" colspan="1">–</td><td rowspan="1" colspan="1">–</td><td rowspan="1" colspan="1">–</td><td rowspan="1" colspan="1">–</td><td rowspan="1" colspan="1">–</td></tr><tr><td rowspan="1" colspan="1">No. of paravertebral tubercles</td><td rowspan="1" colspan="1">19</td><td rowspan="1" colspan="1">19</td><td rowspan="1" colspan="1">18</td><td rowspan="1" colspan="1">18</td><td rowspan="1" colspan="1">19</td><td rowspan="1" colspan="1">18</td><td rowspan="1" colspan="1">19</td><td rowspan="1" colspan="1">17</td><td rowspan="1" colspan="1">18</td><td rowspan="1" colspan="1">19</td><td rowspan="1" colspan="1">18</td><td rowspan="1" colspan="1">19</td><td rowspan="1" colspan="1">18</td></tr><tr><td rowspan="1" colspan="1">No. of 4th toe lamellae</td><td rowspan="1" colspan="1">28</td><td rowspan="1" colspan="1">29</td><td rowspan="1" colspan="1">29</td><td rowspan="1" colspan="1">29</td><td rowspan="1" colspan="1">29</td><td rowspan="1" colspan="1">29</td><td rowspan="1" colspan="1">28</td><td rowspan="1" colspan="1">29</td><td rowspan="1" colspan="1">27</td><td rowspan="1" colspan="1">27</td><td rowspan="1" colspan="1">27</td><td rowspan="1" colspan="1">27</td><td rowspan="1" colspan="1">28</td></tr><tr><td rowspan="1" colspan="1">Gular marking (1) or absent (0)</td><td rowspan="1" colspan="1">1</td><td rowspan="1" colspan="1">1</td><td rowspan="1" colspan="1">1</td><td rowspan="1" colspan="1">1</td><td rowspan="1" colspan="1">1</td><td rowspan="1" colspan="1">1</td><td rowspan="1" colspan="1">1</td><td rowspan="1" colspan="1">1</td><td rowspan="1" colspan="1">1</td><td rowspan="1" colspan="1">1</td><td rowspan="1" colspan="1">1</td><td rowspan="1" colspan="1">1</td><td rowspan="1" colspan="1">1</td></tr></tbody></table></table-wrap></tp:treatment-sec><tp:treatment-sec sec-type="distribution" id="SECID0EJSDI"><title>Distribution and natural history.</title><p><italic><tp:taxon-name><tp:taxon-name-part taxon-name-part-type="genus" reg="Cnemaspis">Cnemaspis</tp:taxon-name-part><tp:taxon-name-part taxon-name-part-type="species" reg="tarutaoensis">tarutaoensis</tp:taxon-name-part></tp:taxon-name></italic> sp. nov. is known only from the type locality on Tarutao Island, approximately 40 km off the coast of Thailand. All specimens were found in karst forest near mangroves and karst outcrops near a stream (Fig. <xref ref-type="fig" rid="F7">7</xref>). Nine specimens (<abbrev xmlns:xlink="http://www.w3.org/1999/xlink" content-type="institution" xlink:title="Zoological Museum of Kasetsart University, Bangkok, Thailand" id="ABBRID0E5SDI" xlink:type="simple">ZMKU</abbrev> R 00759–00760, <abbrev xmlns:xlink="http://www.w3.org/1999/xlink" content-type="institution" xlink:title="Zoological Museum of Kasetsart University, Bangkok, Thailand" id="ABBRID0EDTDI" xlink:type="simple">ZMKU</abbrev> R 00762–00763, <abbrev xmlns:xlink="http://www.w3.org/1999/xlink" content-type="institution" xlink:title="Zoological Museum of Kasetsart University, Bangkok, Thailand" id="ABBRID0EITDI" xlink:type="simple">ZMKU</abbrev> R 00765–00766, and <abbrev xmlns:xlink="http://www.w3.org/1999/xlink" content-type="institution" xlink:title="Thailand Natural History Museum, Pathum Thani, Thailand" id="ABBRID0ENTDI" xlink:type="simple">THNHM</abbrev> 28202–28204) were collected during the day (1100–1805 h) and five specimens (<abbrev xmlns:xlink="http://www.w3.org/1999/xlink" content-type="institution" xlink:title="Zoological Museum of Kasetsart University, Bangkok, Thailand" id="ABBRID0ESTDI" xlink:type="simple">ZMKU</abbrev> R 00758, <abbrev xmlns:xlink="http://www.w3.org/1999/xlink" content-type="institution" xlink:title="Zoological Museum of Kasetsart University, Bangkok, Thailand" id="ABBRID0EXTDI" xlink:type="simple">ZMKU</abbrev> R 00761, <abbrev xmlns:xlink="http://www.w3.org/1999/xlink" content-type="institution" xlink:title="Zoological Museum of Kasetsart University, Bangkok, Thailand" id="ABBRID0E3TDI" xlink:type="simple">ZMKU</abbrev> R 00764, <abbrev xmlns:xlink="http://www.w3.org/1999/xlink" content-type="institution" xlink:title="Thailand Natural History Museum, Pathum Thani, Thailand" id="ABBRID0EBUDI" xlink:type="simple">THNHM</abbrev> 28201 and <abbrev xmlns:xlink="http://www.w3.org/1999/xlink" content-type="institution" xlink:title="Thailand Natural History Museum, Pathum Thani, Thailand" id="ABBRID0EGUDI" xlink:type="simple">THNHM</abbrev> 28205) were collected during the night (1920–2106 h). The male holotype was found during the day (1724 h) upside down on the interior surface of the karst formation.</p><p>Paratypes found during the day (<abbrev xmlns:xlink="http://www.w3.org/1999/xlink" content-type="institution" xlink:title="Zoological Museum of Kasetsart University, Bangkok, Thailand" id="ABBRID0ENUDI" xlink:type="simple">ZMKU</abbrev> R 00759 and 00760, <abbrev xmlns:xlink="http://www.w3.org/1999/xlink" content-type="institution" xlink:title="Zoological Museum of Kasetsart University, Bangkok, Thailand" id="ABBRID0ESUDI" xlink:type="simple">ZMKU</abbrev> R 00762 and 00763, <abbrev xmlns:xlink="http://www.w3.org/1999/xlink" content-type="institution" xlink:title="Zoological Museum of Kasetsart University, Bangkok, Thailand" id="ABBRID0EXUDI" xlink:type="simple">ZMKU</abbrev> R 00765–00766, and <abbrev xmlns:xlink="http://www.w3.org/1999/xlink" content-type="institution" xlink:title="Thailand Natural History Museum, Pathum Thani, Thailand" id="ABBRID0E3UDI" xlink:type="simple">THNHM</abbrev> 28202–28204) were in shaded areas, cracks, and crevices of rock boulders. When disturbed, some individuals would retreat into cracks and crevices, or hide in shaded areas of the rock boulder. Paratypes found at night (<abbrev xmlns:xlink="http://www.w3.org/1999/xlink" content-type="institution" xlink:title="Zoological Museum of Kasetsart University, Bangkok, Thailand" id="ABBRID0EBVDI" xlink:type="simple">ZMKU</abbrev> R 00758, <abbrev xmlns:xlink="http://www.w3.org/1999/xlink" content-type="institution" xlink:title="Zoological Museum of Kasetsart University, Bangkok, Thailand" id="ABBRID0EGVDI" xlink:type="simple">ZMKU</abbrev> R 00761, <abbrev xmlns:xlink="http://www.w3.org/1999/xlink" content-type="institution" xlink:title="Zoological Museum of Kasetsart University, Bangkok, Thailand" id="ABBRID0ELVDI" xlink:type="simple">ZMKU</abbrev> R 00764, <abbrev xmlns:xlink="http://www.w3.org/1999/xlink" content-type="institution" xlink:title="Thailand Natural History Museum, Pathum Thani, Thailand" id="ABBRID0EQVDI" xlink:type="simple">THNHM</abbrev> 28201 and <abbrev xmlns:xlink="http://www.w3.org/1999/xlink" content-type="institution" xlink:title="Thailand Natural History Museum, Pathum Thani, Thailand" id="ABBRID0EVVDI" xlink:type="simple">THNHM</abbrev> 28205) were in deep crevices, within cracks on the shaded (by day) surfaces of boulders, or perched on vegetation near karst. Three gravid females (<abbrev xmlns:xlink="http://www.w3.org/1999/xlink" content-type="institution" xlink:title="Zoological Museum of Kasetsart University, Bangkok, Thailand" id="ABBRID0E1VDI" xlink:type="simple">ZMKU</abbrev> R 00758, <abbrev xmlns:xlink="http://www.w3.org/1999/xlink" content-type="institution" xlink:title="Zoological Museum of Kasetsart University, Bangkok, Thailand" id="ABBRID0E6VDI" xlink:type="simple">ZMKU</abbrev> R 00760, and <abbrev xmlns:xlink="http://www.w3.org/1999/xlink" content-type="institution" xlink:title="Thailand Natural History Museum, Pathum Thani, Thailand" id="ABBRID0EEWDI" xlink:type="simple">THNHM</abbrev> 28202) contained two eggs during November 2017. <abbrev xmlns:xlink="http://www.w3.org/1999/xlink" content-type="institution" xlink:title="Thailand Natural History Museum, Pathum Thani, Thailand" id="ABBRID0EJWDI" xlink:type="simple">THNHM</abbrev> 28204 (juvenile) was observed on vegetation near a rock boulder on 5 April 2018. At night, <tp:taxon-name><tp:taxon-name-part taxon-name-part-type="genus" reg="Cyrtodactylus">Cyrtodactylus</tp:taxon-name-part><tp:taxon-name-part taxon-name-part-type="uncertainty-rank">cf.</tp:taxon-name-part><tp:taxon-name-part taxon-name-part-type="species" reg="astrum">astrum</tp:taxon-name-part></tp:taxon-name> was found in syntopy on rock boulders and karst formations with <italic><tp:taxon-name><tp:taxon-name-part taxon-name-part-type="genus" reg="Cnemaspis">C.</tp:taxon-name-part><tp:taxon-name-part taxon-name-part-type="species" reg="tarutaoensis">tarutaoensis</tp:taxon-name-part></tp:taxon-name></italic> sp. nov.</p></tp:treatment-sec><tp:treatment-sec sec-type="etymology" id="SECID0EGXDI"><title>Etymology.</title><p>The specific epithet refers to the type locality of the new species.</p></tp:treatment-sec><tp:treatment-sec sec-type="comparisons" id="SECID0ELXDI"><title>Comparisons.</title><p><italic><tp:taxon-name><tp:taxon-name-part taxon-name-part-type="genus" reg="Cnemaspis">Cnemaspis</tp:taxon-name-part><tp:taxon-name-part taxon-name-part-type="species" reg="tarutaoensis">tarutaoensis</tp:taxon-name-part></tp:taxon-name></italic> sp. nov. can be distinguished from all other members of the <italic><tp:taxon-name><tp:taxon-name-part taxon-name-part-type="genus" reg="Cnemaspis"/><tp:taxon-name-part taxon-name-part-type="species" reg="kumpoli">kumpoli</tp:taxon-name-part></tp:taxon-name></italic> group (<italic><tp:taxon-name><tp:taxon-name-part taxon-name-part-type="genus" reg="Cnemaspis">C.</tp:taxon-name-part><tp:taxon-name-part taxon-name-part-type="species" reg="biocellata">biocellata</tp:taxon-name-part></tp:taxon-name></italic>, <italic><tp:taxon-name><tp:taxon-name-part taxon-name-part-type="genus" reg="Cnemaspis">C.</tp:taxon-name-part><tp:taxon-name-part taxon-name-part-type="species" reg="kumpoli">kumpoli</tp:taxon-name-part></tp:taxon-name></italic>, <italic><tp:taxon-name><tp:taxon-name-part taxon-name-part-type="genus" reg="Cnemaspis">C.</tp:taxon-name-part><tp:taxon-name-part taxon-name-part-type="species" reg="monachorum">monachorum</tp:taxon-name-part></tp:taxon-name></italic>, and <italic><tp:taxon-name><tp:taxon-name-part taxon-name-part-type="genus" reg="Cnemaspis">C.</tp:taxon-name-part><tp:taxon-name-part taxon-name-part-type="species" reg="niyomwanae">niyomwanae</tp:taxon-name-part></tp:taxon-name></italic>) by having a maximum <abbrev xmlns:xlink="http://www.w3.org/1999/xlink" xlink:title="snout-vent length" id="ABBRID0ESZDI" xlink:type="simple">SVL</abbrev> of 36.4 mm (vs 32.9 mm in <italic><tp:taxon-name><tp:taxon-name-part taxon-name-part-type="genus" reg="Cnemaspis">C.</tp:taxon-name-part><tp:taxon-name-part taxon-name-part-type="species" reg="monachorum">monachorum</tp:taxon-name-part></tp:taxon-name></italic>, 40.2 mm in <italic><tp:taxon-name><tp:taxon-name-part taxon-name-part-type="genus" reg="Cnemaspis">C.</tp:taxon-name-part><tp:taxon-name-part taxon-name-part-type="species" reg="biocellata">biocellata</tp:taxon-name-part></tp:taxon-name></italic>, 63.0 mm in <italic><tp:taxon-name><tp:taxon-name-part taxon-name-part-type="genus" reg="Cnemaspis">C.</tp:taxon-name-part><tp:taxon-name-part taxon-name-part-type="species" reg="kumpoli">kumpoli</tp:taxon-name-part></tp:taxon-name></italic>, and 56.8 mm in <italic><tp:taxon-name><tp:taxon-name-part taxon-name-part-type="genus" reg="Cnemaspis">C.</tp:taxon-name-part><tp:taxon-name-part taxon-name-part-type="species" reg="niyomwanae">niyomwanae</tp:taxon-name-part></tp:taxon-name></italic>).</p><p><italic><tp:taxon-name><tp:taxon-name-part taxon-name-part-type="genus" reg="Cnemaspis">Cnemaspis</tp:taxon-name-part><tp:taxon-name-part taxon-name-part-type="species" reg="tarutaoensis">tarutaoensis</tp:taxon-name-part></tp:taxon-name></italic> sp. nov. is further distinguished from <italic><tp:taxon-name><tp:taxon-name-part taxon-name-part-type="genus" reg="Cnemaspis">C.</tp:taxon-name-part><tp:taxon-name-part taxon-name-part-type="species" reg="monachorum">monachorum</tp:taxon-name-part></tp:taxon-name></italic> by having eight infralabial scales (vs 5–7 in <italic><tp:taxon-name><tp:taxon-name-part taxon-name-part-type="genus" reg="Cnemaspis">C.</tp:taxon-name-part><tp:taxon-name-part taxon-name-part-type="species" reg="monachorum">monachorum</tp:taxon-name-part></tp:taxon-name></italic>). The new species is further distinguished from <italic><tp:taxon-name><tp:taxon-name-part taxon-name-part-type="genus" reg="Cnemaspis">C.</tp:taxon-name-part><tp:taxon-name-part taxon-name-part-type="species" reg="biocellata">biocellata</tp:taxon-name-part></tp:taxon-name>, <tp:taxon-name><tp:taxon-name-part taxon-name-part-type="genus" reg="Cnemaspis">C.</tp:taxon-name-part><tp:taxon-name-part taxon-name-part-type="species" reg="monachorum">monachorum</tp:taxon-name-part></tp:taxon-name></italic> and <italic><tp:taxon-name><tp:taxon-name-part taxon-name-part-type="genus" reg="Cnemaspis">C.</tp:taxon-name-part><tp:taxon-name-part taxon-name-part-type="species" reg="niyomwanae">niyomwanae</tp:taxon-name-part></tp:taxon-name></italic> by having 4–5 precloacal pores (vs 6–12 in <italic><tp:taxon-name><tp:taxon-name-part taxon-name-part-type="genus" reg="Cnemaspis">C.</tp:taxon-name-part><tp:taxon-name-part taxon-name-part-type="species" reg="biocellata">biocellata</tp:taxon-name-part></tp:taxon-name></italic> and three in <italic><tp:taxon-name><tp:taxon-name-part taxon-name-part-type="genus" reg="Cnemaspis">C.</tp:taxon-name-part><tp:taxon-name-part taxon-name-part-type="species" reg="monachorum">monachorum</tp:taxon-name-part></tp:taxon-name></italic> and <italic><tp:taxon-name><tp:taxon-name-part taxon-name-part-type="genus" reg="Cnemaspis">C.</tp:taxon-name-part><tp:taxon-name-part taxon-name-part-type="species" reg="niyomwanae">niyomwanae</tp:taxon-name-part></tp:taxon-name></italic>). The new species is further distinguished from <italic><tp:taxon-name><tp:taxon-name-part taxon-name-part-type="genus" reg="Cnemaspis">C.</tp:taxon-name-part><tp:taxon-name-part taxon-name-part-type="species" reg="biocellata">biocellata</tp:taxon-name-part></tp:taxon-name></italic>, <italic><tp:taxon-name><tp:taxon-name-part taxon-name-part-type="genus" reg="Cnemaspis">C.</tp:taxon-name-part><tp:taxon-name-part taxon-name-part-type="species" reg="kumpoli">kumpoli</tp:taxon-name-part></tp:taxon-name></italic>, and <italic><tp:taxon-name><tp:taxon-name-part taxon-name-part-type="genus" reg="Cnemaspis">C.</tp:taxon-name-part><tp:taxon-name-part taxon-name-part-type="species" reg="niyomwanae">niyomwanae</tp:taxon-name-part></tp:taxon-name></italic> by having 17–19 paravertebral tubercles (vs 21–27 in <italic><tp:taxon-name><tp:taxon-name-part taxon-name-part-type="genus" reg="Cnemaspis">C.</tp:taxon-name-part><tp:taxon-name-part taxon-name-part-type="species" reg="biocellata">biocellata</tp:taxon-name-part></tp:taxon-name></italic>, 28–35 in <italic><tp:taxon-name><tp:taxon-name-part taxon-name-part-type="genus" reg="Cnemaspis">C.</tp:taxon-name-part><tp:taxon-name-part taxon-name-part-type="species" reg="kumpoli">kumpoli</tp:taxon-name-part></tp:taxon-name></italic> and 26–31 in <italic><tp:taxon-name><tp:taxon-name-part taxon-name-part-type="genus" reg="Cnemaspis">C.</tp:taxon-name-part><tp:taxon-name-part taxon-name-part-type="species" reg="niyomwanae">niyomwanae</tp:taxon-name-part></tp:taxon-name></italic>). The new species is further distinguished from <italic><tp:taxon-name><tp:taxon-name-part taxon-name-part-type="genus" reg="Cnemaspis">C.</tp:taxon-name-part><tp:taxon-name-part taxon-name-part-type="species" reg="biocellata">biocellata</tp:taxon-name-part></tp:taxon-name></italic> and <italic><tp:taxon-name><tp:taxon-name-part taxon-name-part-type="genus" reg="Cnemaspis">C.</tp:taxon-name-part><tp:taxon-name-part taxon-name-part-type="species" reg="kumpoli">kumpoli</tp:taxon-name-part></tp:taxon-name></italic> by lacking tubercles on lower flanks (vs present in <italic><tp:taxon-name><tp:taxon-name-part taxon-name-part-type="genus" reg="Cnemaspis">C.</tp:taxon-name-part><tp:taxon-name-part taxon-name-part-type="species" reg="biocellata">biocellata</tp:taxon-name-part></tp:taxon-name></italic> and <italic><tp:taxon-name><tp:taxon-name-part taxon-name-part-type="genus" reg="Cnemaspis">C.</tp:taxon-name-part><tp:taxon-name-part taxon-name-part-type="species" reg="kumpoli">kumpoli</tp:taxon-name-part></tp:taxon-name></italic>). The new species is further distinguished from <italic><tp:taxon-name><tp:taxon-name-part taxon-name-part-type="genus" reg="Cnemaspis">C.</tp:taxon-name-part><tp:taxon-name-part taxon-name-part-type="species" reg="biocellata">biocellata</tp:taxon-name-part></tp:taxon-name></italic>, <italic><tp:taxon-name><tp:taxon-name-part taxon-name-part-type="genus" reg="Cnemaspis">C.</tp:taxon-name-part><tp:taxon-name-part taxon-name-part-type="species" reg="kumpoli">kumpoli</tp:taxon-name-part></tp:taxon-name></italic> and <italic><tp:taxon-name><tp:taxon-name-part taxon-name-part-type="genus" reg="Cnemaspis">C.</tp:taxon-name-part><tp:taxon-name-part taxon-name-part-type="species" reg="niyomwanae">niyomwanae</tp:taxon-name-part></tp:taxon-name></italic> by having 26–29 lamellae under the 4<sup>th</sup> toe (vs 29–37 in <italic><tp:taxon-name><tp:taxon-name-part taxon-name-part-type="genus" reg="Cnemaspis">C.</tp:taxon-name-part><tp:taxon-name-part taxon-name-part-type="species" reg="biocellata">biocellata</tp:taxon-name-part></tp:taxon-name></italic>, 34–41 in <italic><tp:taxon-name><tp:taxon-name-part taxon-name-part-type="genus" reg="Cnemaspis">C.</tp:taxon-name-part><tp:taxon-name-part taxon-name-part-type="species" reg="kumpoli">kumpoli</tp:taxon-name-part></tp:taxon-name></italic>, and 31–34 in <italic><tp:taxon-name><tp:taxon-name-part taxon-name-part-type="genus" reg="Cnemaspis">C.</tp:taxon-name-part><tp:taxon-name-part taxon-name-part-type="species" reg="niyomwanae">niyomwanae</tp:taxon-name-part></tp:taxon-name></italic>).</p><p><italic><tp:taxon-name><tp:taxon-name-part taxon-name-part-type="genus" reg="Cnemaspis">Cnemaspis</tp:taxon-name-part><tp:taxon-name-part taxon-name-part-type="species" reg="tarutaoensis">tarutaoensis</tp:taxon-name-part></tp:taxon-name></italic> sp. nov. is further distinguished from <italic><tp:taxon-name><tp:taxon-name-part taxon-name-part-type="genus" reg="Cnemaspis">C.</tp:taxon-name-part><tp:taxon-name-part taxon-name-part-type="species" reg="kumpoli">kumpoli</tp:taxon-name-part></tp:taxon-name></italic>, <italic><tp:taxon-name><tp:taxon-name-part taxon-name-part-type="genus" reg="Cnemaspis">C.</tp:taxon-name-part><tp:taxon-name-part taxon-name-part-type="species" reg="monachorum">monachorum</tp:taxon-name-part></tp:taxon-name></italic> and <italic><tp:taxon-name><tp:taxon-name-part taxon-name-part-type="genus" reg="Cnemaspis">C.</tp:taxon-name-part><tp:taxon-name-part taxon-name-part-type="species" reg="niyomwanae">niyomwanae</tp:taxon-name-part></tp:taxon-name></italic> by having yellow coloration in the subcaudal region and wide black <!--PageBreak -->and yellow bands on tail (vs lacking in <italic><tp:taxon-name><tp:taxon-name-part taxon-name-part-type="genus" reg="Cnemaspis">C.</tp:taxon-name-part><tp:taxon-name-part taxon-name-part-type="species" reg="kumpoli">kumpoli</tp:taxon-name-part></tp:taxon-name></italic>, <italic><tp:taxon-name><tp:taxon-name-part taxon-name-part-type="genus" reg="Cnemaspis">C.</tp:taxon-name-part><tp:taxon-name-part taxon-name-part-type="species" reg="monachorum">monachorum</tp:taxon-name-part></tp:taxon-name></italic>, and <italic><tp:taxon-name><tp:taxon-name-part taxon-name-part-type="genus" reg="Cnemaspis">C.</tp:taxon-name-part><tp:taxon-name-part taxon-name-part-type="species" reg="niyomwanae">niyomwanae</tp:taxon-name-part></tp:taxon-name></italic>). The new species is further distinguished from <italic><tp:taxon-name><tp:taxon-name-part taxon-name-part-type="genus" reg="Cnemaspis">C.</tp:taxon-name-part><tp:taxon-name-part taxon-name-part-type="species" reg="biocellata">biocellata</tp:taxon-name-part></tp:taxon-name></italic>, <italic><tp:taxon-name><tp:taxon-name-part taxon-name-part-type="genus" reg="Cnemaspis">C.</tp:taxon-name-part><tp:taxon-name-part taxon-name-part-type="species" reg="kumpoli">kumpoli</tp:taxon-name-part></tp:taxon-name></italic>, and <italic><tp:taxon-name><tp:taxon-name-part taxon-name-part-type="genus" reg="Cnemaspis">C.</tp:taxon-name-part><tp:taxon-name-part taxon-name-part-type="species" reg="niyomwanae">niyomwanae</tp:taxon-name-part></tp:taxon-name></italic> by lacking a sexually dimorphic dorsal color pattern (vs present in <italic><tp:taxon-name><tp:taxon-name-part taxon-name-part-type="genus" reg="Cnemaspis">C.</tp:taxon-name-part><tp:taxon-name-part taxon-name-part-type="species" reg="biocellata">biocellata</tp:taxon-name-part></tp:taxon-name></italic>, <italic><tp:taxon-name><tp:taxon-name-part taxon-name-part-type="genus" reg="Cnemaspis">C.</tp:taxon-name-part><tp:taxon-name-part taxon-name-part-type="species" reg="kumpoli">kumpoli</tp:taxon-name-part></tp:taxon-name></italic>, and <italic><tp:taxon-name><tp:taxon-name-part taxon-name-part-type="genus" reg="Cnemaspis">C.</tp:taxon-name-part><tp:taxon-name-part taxon-name-part-type="species" reg="niyomwanae">niyomwanae</tp:taxon-name-part></tp:taxon-name></italic>). The new species is further distinguished from <italic><tp:taxon-name><tp:taxon-name-part taxon-name-part-type="genus" reg="Cnemaspis">C.</tp:taxon-name-part><tp:taxon-name-part taxon-name-part-type="species" reg="monachorum">monachorum</tp:taxon-name-part></tp:taxon-name></italic> and <italic><tp:taxon-name><tp:taxon-name-part taxon-name-part-type="genus" reg="Cnemaspis">C.</tp:taxon-name-part><tp:taxon-name-part taxon-name-part-type="species" reg="biocellata">biocellata</tp:taxon-name-part></tp:taxon-name></italic> by lacking lateral caudal tubercle row (vs present in <italic><tp:taxon-name><tp:taxon-name-part taxon-name-part-type="genus" reg="Cnemaspis">C.</tp:taxon-name-part><tp:taxon-name-part taxon-name-part-type="species" reg="monachorum">monachorum</tp:taxon-name-part></tp:taxon-name></italic> and <italic><tp:taxon-name><tp:taxon-name-part taxon-name-part-type="genus" reg="Cnemaspis">C.</tp:taxon-name-part><tp:taxon-name-part taxon-name-part-type="species" reg="biocellata">biocellata</tp:taxon-name-part></tp:taxon-name></italic>). The new species is distinguished from <italic><tp:taxon-name><tp:taxon-name-part taxon-name-part-type="genus" reg="Cnemaspis">C.</tp:taxon-name-part><tp:taxon-name-part taxon-name-part-type="species" reg="biocellata">biocellata</tp:taxon-name-part></tp:taxon-name></italic>, <italic><tp:taxon-name><tp:taxon-name-part taxon-name-part-type="genus" reg="Cnemaspis">C.</tp:taxon-name-part><tp:taxon-name-part taxon-name-part-type="species" reg="kumpoli">kumpoli</tp:taxon-name-part></tp:taxon-name></italic>, and <italic><tp:taxon-name><tp:taxon-name-part taxon-name-part-type="genus" reg="Cnemaspis">C.</tp:taxon-name-part><tp:taxon-name-part taxon-name-part-type="species" reg="niyomwanae">niyomwanae</tp:taxon-name-part></tp:taxon-name></italic> by having gular marking (vs lacking in <italic><tp:taxon-name><tp:taxon-name-part taxon-name-part-type="genus" reg="Cnemaspis">C.</tp:taxon-name-part><tp:taxon-name-part taxon-name-part-type="species" reg="biocellata">biocellata</tp:taxon-name-part></tp:taxon-name></italic>, <italic><tp:taxon-name><tp:taxon-name-part taxon-name-part-type="genus" reg="Cnemaspis">C.</tp:taxon-name-part><tp:taxon-name-part taxon-name-part-type="species" reg="kumpoli">kumpoli</tp:taxon-name-part></tp:taxon-name></italic>, and <italic><tp:taxon-name><tp:taxon-name-part taxon-name-part-type="genus" reg="Cnemaspis">C.</tp:taxon-name-part><tp:taxon-name-part taxon-name-part-type="species" reg="niyomwanae">niyomwanae</tp:taxon-name-part></tp:taxon-name></italic>).</p></tp:treatment-sec></tp:taxon-treatment>
