# Supplementary material for: Morphological and molecular analyses reveal two new insular species of Cnemaspis Strauch, 1887 (Squamata, Gekkonidae) from Satun Province, southern Thailand
Source: Zookeys. 2019 Jul 1;858:127–61. doi: 10.3897/zookeys.858.34297 (PMC6614150; doi:10.3897/zookeys.858.34297)
Supplement: XML Treatment for Cnemaspis adangrawi [file zookeys.858.34297-treatment2.xml]

<!DOCTYPE tp:taxon-treatment
  PUBLIC "-//TaxonX//DTD Taxonomic Treatment Publishing DTD v0 20100105//EN" "tax-treatment-NSO.dtd">
<tp:taxon-treatment xmlns:tp="http://www.plazi.org/taxpub"><tp:treatment-meta><kwd-group><label>Taxon classification</label><kwd><named-content xmlns:xlink="http://www.w3.org/1999/xlink" content-type="kingdom">Animalia</named-content></kwd><kwd><named-content xmlns:xlink="http://www.w3.org/1999/xlink" content-type="order">Squamata</named-content></kwd><kwd><named-content xmlns:xlink="http://www.w3.org/1999/xlink" content-type="family">Gekkonidae</named-content></kwd></kwd-group><mixed-citation publication-type="journal"><person-group><name><surname>Ampai</surname><given-names>Natee</given-names></name><name><surname>Rujirawan</surname><given-names>Attapol</given-names></name><name><surname>Jr</surname><given-names>Perry L. Wood</given-names></name><name><surname>Stuart</surname><given-names>Bryan L.</given-names></name><name><surname>Anchalee Aowphol</surname><given-names/></name></person-group><article-title>Morphological and molecular analyses reveal two new insular species of <italic><tp:taxon-name><tp:taxon-name-part taxon-name-part-type="genus" reg="Cnemaspis">Cnemaspis</tp:taxon-name-part></tp:taxon-name></italic> Strauch, 1887 (<tp:taxon-name><tp:taxon-name-part taxon-name-part-type="order">Squamata</tp:taxon-name-part></tp:taxon-name>, <tp:taxon-name><tp:taxon-name-part taxon-name-part-type="family">Gekkonidae</tp:taxon-name-part></tp:taxon-name>) from Satun Province, southern Thailand</article-title><source>Zookeys</source><day>01</day><month>7</month><year>2019</year><volume>858</volume><fpage>127</fpage><lpage>161</lpage><pub-id pub-id-type="doi">10.3897/zookeys.858.34297</pub-id></mixed-citation></tp:treatment-meta><tp:nomenclature><tp:taxon-name>
              <tp:taxon-name-part taxon-name-part-type="genus" reg="Cnemaspis">Cnemaspis</tp:taxon-name-part>
              <tp:taxon-name-part taxon-name-part-type="species" reg="adangrawi">adangrawi</tp:taxon-name-part>
              <object-id xmlns:xlink="http://www.w3.org/1999/xlink" content-type="zoobank" xlink:type="simple">http://zoobank.org/E783766E-6BA0-4F3D-A1BD-968C130AB52B</object-id>
            </tp:taxon-name><tp:taxon-status xmlns:xlink="http://www.w3.org/1999/xlink" xlink:type="simple">sp. nov.</tp:taxon-status><xref ref-type="fig" rid="F8">Figures 8</xref><xref ref-type="fig" rid="F9">, 9</xref><xref ref-type="fig" rid="F10">, 10</xref><!--PageBreak --></tp:nomenclature><tp:treatment-sec sec-type="Holotype" id="SECID0EQNAK"><title>Holotype</title><p>(Figs <xref ref-type="fig" rid="F8">8a</xref>, <xref ref-type="fig" rid="F9">9</xref>, <xref ref-type="fig" rid="F10">10</xref>). <abbrev xmlns:xlink="http://www.w3.org/1999/xlink" content-type="institution" xlink:title="Zoological Museum of Kasetsart University, Bangkok, Thailand" id="ABBRID0ECOAK" xlink:type="simple">ZMKU</abbrev> R 00767, adult male from Thailand, Satun Province, Mueang Satun District, Tarutao National Park, Adang Island, Jonsalad Waterfall (<named-content xmlns:xlink="http://www.w3.org/1999/xlink" content-type="dwc:verbatimCoordinates" xlink:type="simple"><named-content content-type="geo-json" specific-use="{&#34;type&#34;:&#34;Point&#34;,&#34;coordinates&#34;:[99.300120,6.513010]}" id="NCID0EKOAK" xlink:type="simple">6°30.7806'N, 99°18.0072'E</named-content></named-content>; 84 m a.s.l.; Fig. <xref ref-type="fig" rid="F13">13A</xref>), collected on 9 November 2017 by Natee Ampai, Attapol Rujirawan, Siriporn Yodthong, and Korkwan Termprayoon.</p><fig id="F8" position="float" orientation="portrait"><label>Figure 8.</label><caption><p><italic><tp:taxon-name><tp:taxon-name-part taxon-name-part-type="genus" reg="Cnemaspis">Cnemaspis</tp:taxon-name-part><tp:taxon-name-part taxon-name-part-type="species" reg="adangrawi">adangrawi</tp:taxon-name-part></tp:taxon-name></italic> sp. nov. from Adang Island, Mueang Satun District, Satun Province, Thailand <bold>A</bold> male holotype <abbrev xmlns:xlink="http://www.w3.org/1999/xlink" content-type="institution" xlink:title="Zoological Museum of Kasetsart University, Bangkok, Thailand" id="ABBRID0EIPAK" xlink:type="simple">ZMKU</abbrev> R 00767 <bold>B</bold> female paratype <abbrev xmlns:xlink="http://www.w3.org/1999/xlink" content-type="institution" xlink:title="Zoological Museum of Kasetsart University, Bangkok, Thailand" id="ABBRID0EPPAK" xlink:type="simple">ZMKU</abbrev> R 00768.</p></caption><graphic xmlns:xlink="http://www.w3.org/1999/xlink" xlink:href="zookeys-858-127-g008.jpg" position="float" orientation="portrait" xlink:type="simple" id="oo_313965.jpg"/></fig><fig id="F9" position="float" orientation="portrait"><label>Figure 9.</label><caption><p>Male holotype of <italic><tp:taxon-name><tp:taxon-name-part taxon-name-part-type="genus" reg="Cnemaspis">Cnemaspis</tp:taxon-name-part><tp:taxon-name-part taxon-name-part-type="species" reg="adangrawi">adangrawi</tp:taxon-name-part></tp:taxon-name></italic> sp. nov. from Adang Island, Mueang Satun District, Satun Province, Thailand (<abbrev xmlns:xlink="http://www.w3.org/1999/xlink" content-type="institution" xlink:title="Zoological Museum of Kasetsart University, Bangkok, Thailand" id="ABBRID0EMQAK" xlink:type="simple">ZMKU</abbrev> R 00767) in life. <bold>A</bold> ventral view <bold>B</bold> dorsal view <bold>C</bold> precloacal region showing distribution of pore-bearing scales (black arrows).</p></caption><graphic xmlns:xlink="http://www.w3.org/1999/xlink" xlink:href="zookeys-858-127-g009.jpg" position="float" orientation="portrait" xlink:type="simple" id="oo_313966.jpg"/></fig><fig id="F10" position="float" orientation="portrait"><label>Figure 10.</label><caption><p>Holotype (adult male) of <italic><tp:taxon-name><tp:taxon-name-part taxon-name-part-type="genus" reg="Cnemaspis">Cnemaspis</tp:taxon-name-part><tp:taxon-name-part taxon-name-part-type="species" reg="adangrawi">adangrawi</tp:taxon-name-part></tp:taxon-name></italic> sp. nov. from Adang Island, Mueang Satun District, Satun Province, Thailand (<abbrev xmlns:xlink="http://www.w3.org/1999/xlink" content-type="institution" xlink:title="Zoological Museum of Kasetsart University, Bangkok, Thailand" id="ABBRID0EPRAK" xlink:type="simple">ZMKU</abbrev> R 00767) in preservative. <bold>A</bold> ventral <bold>B</bold> dorsal views.</p></caption><graphic xmlns:xlink="http://www.w3.org/1999/xlink" xlink:href="zookeys-858-127-g010.jpg" position="float" orientation="portrait" xlink:type="simple" id="oo_313967.jpg"/></fig><!--PageBreak --></tp:treatment-sec><tp:treatment-sec sec-type="Paratypes" id="SECID0E5RAK"><title>Paratypes</title><p>(Figs <xref ref-type="fig" rid="F8">8b</xref>, <xref ref-type="fig" rid="F11">11</xref>, <xref ref-type="fig" rid="F12">12</xref>). Fourteen paratypes (adult males = 10, adult females = 4). <abbrev xmlns:xlink="http://www.w3.org/1999/xlink" content-type="institution" xlink:title="Zoological Museum of Kasetsart University, Bangkok, Thailand" id="ABBRID0EQSAK" xlink:type="simple">ZMKU</abbrev> R 00768 (1 adult female), same locality and collectors as holotype. <abbrev xmlns:xlink="http://www.w3.org/1999/xlink" content-type="institution" xlink:title="Zoological Museum of Kasetsart University, Bangkok, Thailand" id="ABBRID0EVSAK" xlink:type="simple">ZMKU</abbrev> R 00771 (1 adult female), and <abbrev xmlns:xlink="http://www.w3.org/1999/xlink" content-type="institution" xlink:title="Zoological Museum of Kasetsart University, Bangkok, Thailand" id="ABBRID0E1SAK" xlink:type="simple">ZMKU</abbrev> R 00769–00770, <abbrev xmlns:xlink="http://www.w3.org/1999/xlink" content-type="institution" xlink:title="Thailand Natural History Museum, Pathum Thani, Thailand" id="ABBRID0E6SAK" xlink:type="simple">THNHM</abbrev> 28206–28209 (6 adult males), same data as holotype except collected 6 April 2018. <abbrev xmlns:xlink="http://www.w3.org/1999/xlink" content-type="institution" xlink:title="Zoological Museum of Kasetsart University, Bangkok, Thailand" id="ABBRID0EETAK" xlink:type="simple">ZMKU</abbrev> R 00773, <abbrev xmlns:xlink="http://www.w3.org/1999/xlink" content-type="institution" xlink:title="Zoological Museum of Kasetsart University, Bangkok, Thailand" id="ABBRID0EJTAK" xlink:type="simple">ZMKU</abbrev> R 00775, <abbrev xmlns:xlink="http://www.w3.org/1999/xlink" content-type="institution" xlink:title="Thailand Natural History Museum, Pathum Thani, Thailand" id="ABBRID0EOTAK" xlink:type="simple">THNHM</abbrev> 28210 (3 adult males) and <abbrev xmlns:xlink="http://www.w3.org/1999/xlink" content-type="institution" xlink:title="Zoological Museum of Kasetsart University, Bangkok, Thailand" id="ABBRID0ETTAK" xlink:type="simple">ZMKU</abbrev> R 00774 (1 adult female), same collectors as holotype except from Rawi Island (<named-content xmlns:xlink="http://www.w3.org/1999/xlink" content-type="dwc:verbatimCoordinates" xlink:type="simple"><named-content content-type="geo-json" specific-use="{&#34;type&#34;:&#34;Point&#34;,&#34;coordinates&#34;:[99.258480,6.565140]}" id="NCID0E2TAK" xlink:type="simple">6°33.9084'N, 99°15.5088'E</named-content></named-content>; 7 m a.s.l.; Fig. <xref ref-type="fig" rid="F13">13B</xref>), collected on 7 April 2018. <abbrev xmlns:xlink="http://www.w3.org/1999/xlink" content-type="institution" xlink:title="Zoological Museum of Kasetsart University, Bangkok, Thailand" id="ABBRID0EEUAK" xlink:type="simple">ZMKU</abbrev> R 00776 (1 adult male) and <abbrev xmlns:xlink="http://www.w3.org/1999/xlink" content-type="institution" xlink:title="Thailand Natural History Museum, Pathum Thani, Thailand" id="ABBRID0EJUAK" xlink:type="simple">THNHM</abbrev> 28211 (1 adult female), same collectors as holotype except from Rawi Island (<named-content xmlns:xlink="http://www.w3.org/1999/xlink" content-type="dwc:verbatimCoordinates" xlink:type="simple"><named-content content-type="geo-json" specific-use="{&#34;type&#34;:&#34;Point&#34;,&#34;coordinates&#34;:[99.250030,6.555790]}" id="NCID0ERUAK" xlink:type="simple">6°33.3474'N, 99°15.0018'E</named-content></named-content>; 7 m a.s.l.; Fig. <xref ref-type="fig" rid="F13">13C</xref>), collected on 8 April 2018.</p><fig id="F11" position="float" orientation="portrait"><label>Figure 11.</label><caption><p>Male paratypes of <italic><tp:taxon-name><tp:taxon-name-part taxon-name-part-type="genus" reg="Cnemaspis">Cnemaspis</tp:taxon-name-part><tp:taxon-name-part taxon-name-part-type="species" reg="adangrawi">adangrawi</tp:taxon-name-part></tp:taxon-name></italic> sp. nov. in preservative. <bold>A</bold> dorsal view <bold>B</bold> ventral view; from left to right, top panel: <abbrev xmlns:xlink="http://www.w3.org/1999/xlink" content-type="institution" xlink:title="Zoological Museum of Kasetsart University, Bangkok, Thailand" id="ABBRID0ERVAK" xlink:type="simple">ZMKU</abbrev> R 00769, <abbrev xmlns:xlink="http://www.w3.org/1999/xlink" content-type="institution" xlink:title="Zoological Museum of Kasetsart University, Bangkok, Thailand" id="ABBRID0EWVAK" xlink:type="simple">ZMKU</abbrev> R 00770, <abbrev xmlns:xlink="http://www.w3.org/1999/xlink" content-type="institution" xlink:title="Zoological Museum of Kasetsart University, Bangkok, Thailand" id="ABBRID0E2VAK" xlink:type="simple">ZMKU</abbrev> R 00773, <abbrev xmlns:xlink="http://www.w3.org/1999/xlink" content-type="institution" xlink:title="Zoological Museum of Kasetsart University, Bangkok, Thailand" id="ABBRID0EAWAK" xlink:type="simple">ZMKU</abbrev> R 00775, and <abbrev xmlns:xlink="http://www.w3.org/1999/xlink" content-type="institution" xlink:title="Zoological Museum of Kasetsart University, Bangkok, Thailand" id="ABBRID0EFWAK" xlink:type="simple">ZMKU</abbrev> R 00776; bottom panel: <abbrev xmlns:xlink="http://www.w3.org/1999/xlink" content-type="institution" xlink:title="Thailand Natural History Museum, Pathum Thani, Thailand" id="ABBRID0EKWAK" xlink:type="simple">THNHM</abbrev> 28206, <abbrev xmlns:xlink="http://www.w3.org/1999/xlink" content-type="institution" xlink:title="Thailand Natural History Museum, Pathum Thani, Thailand" id="ABBRID0EPWAK" xlink:type="simple">THNHM</abbrev> 28207, <abbrev xmlns:xlink="http://www.w3.org/1999/xlink" content-type="institution" xlink:title="Thailand Natural History Museum, Pathum Thani, Thailand" id="ABBRID0EUWAK" xlink:type="simple">THNHM</abbrev> 28208, <abbrev xmlns:xlink="http://www.w3.org/1999/xlink" content-type="institution" xlink:title="Thailand Natural History Museum, Pathum Thani, Thailand" id="ABBRID0EZWAK" xlink:type="simple">THNHM</abbrev> 28209, and <abbrev xmlns:xlink="http://www.w3.org/1999/xlink" content-type="institution" xlink:title="Thailand Natural History Museum, Pathum Thani, Thailand" id="ABBRID0E5WAK" xlink:type="simple">THNHM</abbrev> 28210.</p></caption><graphic xmlns:xlink="http://www.w3.org/1999/xlink" xlink:href="zookeys-858-127-g011.jpg" position="float" orientation="portrait" xlink:type="simple" id="oo_313968.jpg"/></fig><fig id="F12" position="float" orientation="portrait"><label>Figure 12.</label><caption><p>Female paratypes of <italic><tp:taxon-name><tp:taxon-name-part taxon-name-part-type="genus" reg="Cnemaspis">Cnemaspis</tp:taxon-name-part><tp:taxon-name-part taxon-name-part-type="species" reg="adangrawi">adangrawi</tp:taxon-name-part></tp:taxon-name></italic> sp. nov. in preservative. <bold>A</bold> dorsal view <bold>B</bold> ventral view; from left to right: <abbrev xmlns:xlink="http://www.w3.org/1999/xlink" content-type="institution" xlink:title="Zoological Museum of Kasetsart University, Bangkok, Thailand" id="ABBRID0E6XAK" xlink:type="simple">ZMKU</abbrev> R 00774, <abbrev xmlns:xlink="http://www.w3.org/1999/xlink" content-type="institution" xlink:title="Thailand Natural History Museum, Pathum Thani, Thailand" id="ABBRID0EEYAK" xlink:type="simple">THNHM</abbrev> 28211, <abbrev xmlns:xlink="http://www.w3.org/1999/xlink" content-type="institution" xlink:title="Zoological Museum of Kasetsart University, Bangkok, Thailand" id="ABBRID0EJYAK" xlink:type="simple">ZMKU</abbrev> R 00768, and <abbrev xmlns:xlink="http://www.w3.org/1999/xlink" content-type="institution" xlink:title="Zoological Museum of Kasetsart University, Bangkok, Thailand" id="ABBRID0EOYAK" xlink:type="simple">ZMKU</abbrev> R 00771.</p></caption><graphic xmlns:xlink="http://www.w3.org/1999/xlink" xlink:href="zookeys-858-127-g012.jpg" position="float" orientation="portrait" xlink:type="simple" id="oo_313969.jpg"/></fig><fig id="F13" position="float" orientation="portrait"><label>Figure 13.</label><caption><p>Habitats of <italic><tp:taxon-name><tp:taxon-name-part taxon-name-part-type="genus" reg="Cnemaspis">Cnemaspis</tp:taxon-name-part><tp:taxon-name-part taxon-name-part-type="species" reg="adangrawi">adangrawi</tp:taxon-name-part></tp:taxon-name></italic> sp. nov. <bold>A</bold> Jonsalad Waterfall at type locality of Adang Island <bold>B</bold> habitat of paratypes in outcropped near stream at Rawi Island <bold>C</bold> habitat of paratypes in forest stream near mangrove at Rawi Island, Mueang Satun district, Satun Province, Thailand.</p></caption><graphic xmlns:xlink="http://www.w3.org/1999/xlink" xlink:href="zookeys-858-127-g013.jpg" position="float" orientation="portrait" xlink:type="simple" id="oo_313970.jpg"/></fig></tp:treatment-sec><tp:treatment-sec sec-type="Referred specimens" id="SECID0EWZAK"><title>Referred specimens.</title><p><abbrev xmlns:xlink="http://www.w3.org/1999/xlink" content-type="institution" xlink:title="Zoological Museum of Kasetsart University, Bangkok, Thailand" id="ABBRID0E3ZAK" xlink:type="simple">ZMKU</abbrev> R 00772 and <abbrev xmlns:xlink="http://www.w3.org/1999/xlink" content-type="institution" xlink:title="Thailand Natural History Museum, Pathum Thani, Thailand" id="ABBRID0EB1AK" xlink:type="simple">THNHM</abbrev> 28212–28215 (five juveniles), same data as holotype except collected 6 April 2018.</p></tp:treatment-sec><tp:treatment-sec sec-type="diagnosis" id="SECID0EG1AK"><title>Diagnosis.</title><p><italic><tp:taxon-name><tp:taxon-name-part taxon-name-part-type="genus" reg="Cnemaspis">Cnemaspis</tp:taxon-name-part><tp:taxon-name-part taxon-name-part-type="species" reg="adangrawi">adangrawi</tp:taxon-name-part></tp:taxon-name></italic> sp. nov. can be distinguished from all other <italic><tp:taxon-name><tp:taxon-name-part taxon-name-part-type="genus" reg="Cnemaspis">Cnemaspis</tp:taxon-name-part></tp:taxon-name></italic> by having the following combination of characters: (1) adult males with maxi<!--PageBreak -->mum <abbrev xmlns:xlink="http://www.w3.org/1999/xlink" xlink:title="snout-vent length" id="ABBRID0EA2AK" xlink:type="simple">SVL</abbrev> length 44.9 mm (mean 41.8 ± SD 2.5, <italic>n</italic> = 11) and females with maximum <abbrev xmlns:xlink="http://www.w3.org/1999/xlink" xlink:title="snout-vent length" id="ABBRID0EG2AK" xlink:type="simple">SVL</abbrev> 43.8 mm (mean 42.5 ± SD 1.5, <italic>n</italic> = 4); (2) 10 supralabials and 9 infralabials; (3) 6–8 pore-bearing precloacal scales with rounded pores arranged in chevron shape and separated; (4) 23–25 paravertebral tubercles randomly arranged; (5) 26–28 subdigital lamellae under the 4<sup>th</sup> toe; (6) subcaudal scales keeled and lacking enlarge median row; (7) one postcloacal tubercle each side; (8) gular region, abdomen, limbs and subcaudal region yellowish in males only; (9) mid-gular marking absent in males and females. These differences are summarized for geographically close congeners in the <italic><tp:taxon-name><tp:taxon-name-part taxon-name-part-type="genus" reg="Cnemaspis"/><tp:taxon-name-part taxon-name-part-type="species" reg="siamensis">siamensis</tp:taxon-name-part></tp:taxon-name></italic> group (Table <xref ref-type="table" rid="T6">6</xref>).</p><table-wrap id="T6" position="float" orientation="portrait"><label>Table 6.</label><caption><p>Meristic character state and color pattern of species in the <italic><tp:taxon-name><tp:taxon-name-part taxon-name-part-type="genus" reg="Cnemapsis">Cnemapsis</tp:taxon-name-part><tp:taxon-name-part taxon-name-part-type="species" reg="siamensis">siamensis</tp:taxon-name-part></tp:taxon-name></italic> group. Measurements are taken in millimeters and measurement abbreviations are defined in the text. – = data unavailable, w = weak.</p></caption><table id="TID0EBVAK" rules="all"><tbody><tr><th rowspan="1" colspan="1">Characters/Species</th><th rowspan="1" colspan="1"><italic><tp:taxon-name><tp:taxon-name-part taxon-name-part-type="genus" reg="Cnemaspis">C.</tp:taxon-name-part><tp:taxon-name-part taxon-name-part-type="species" reg="adangrawi">adangrawi</tp:taxon-name-part></tp:taxon-name></italic> sp. nov.</th><th rowspan="1" colspan="1">
                      <italic><tp:taxon-name>
                          <tp:taxon-name-part taxon-name-part-type="genus" reg="Cnemaspis">C.</tp:taxon-name-part>
                          <tp:taxon-name-part taxon-name-part-type="species" reg="chanardi">chanardi</tp:taxon-name-part>
                        </tp:taxon-name></italic>
                    </th><th rowspan="1" colspan="1">
                      <italic><tp:taxon-name>
                          <tp:taxon-name-part taxon-name-part-type="genus" reg="Cnemaspis">C.</tp:taxon-name-part>
                          <tp:taxon-name-part taxon-name-part-type="species" reg="huaseesom">huaseesom</tp:taxon-name-part>
                        </tp:taxon-name></italic>
                    </th><th rowspan="1" colspan="1">
                      <italic><tp:taxon-name>
                          <tp:taxon-name-part taxon-name-part-type="genus" reg="Cnemaspis">C.</tp:taxon-name-part>
                          <tp:taxon-name-part taxon-name-part-type="species" reg="omari">omari</tp:taxon-name-part>
                        </tp:taxon-name></italic>
                    </th><th rowspan="1" colspan="1">
                      <italic><tp:taxon-name>
                          <tp:taxon-name-part taxon-name-part-type="genus" reg="Cnemaspis">C.</tp:taxon-name-part>
                          <tp:taxon-name-part taxon-name-part-type="species" reg="phangngaensis">phangngaensis</tp:taxon-name-part>
                        </tp:taxon-name></italic>
                    </th><th rowspan="1" colspan="1">
                      <italic><tp:taxon-name>
                          <tp:taxon-name-part taxon-name-part-type="genus" reg="Cnemaspis">C.</tp:taxon-name-part>
                          <tp:taxon-name-part taxon-name-part-type="species" reg="punctatonuchalis">punctatonuchalis</tp:taxon-name-part>
                        </tp:taxon-name></italic>
                    </th><th rowspan="1" colspan="1">
                      <italic><tp:taxon-name>
                          <tp:taxon-name-part taxon-name-part-type="genus" reg="Cnemaspis">C.</tp:taxon-name-part>
                          <tp:taxon-name-part taxon-name-part-type="species" reg="roticanai">roticanai</tp:taxon-name-part>
                        </tp:taxon-name></italic>
                    </th><th rowspan="1" colspan="1">
                      <italic><tp:taxon-name>
                          <tp:taxon-name-part taxon-name-part-type="genus" reg="Cnemaspis">C.</tp:taxon-name-part>
                          <tp:taxon-name-part taxon-name-part-type="species" reg="siamensis">siamensis</tp:taxon-name-part>
                        </tp:taxon-name></italic>
                    </th><th rowspan="1" colspan="1">
                      <italic><tp:taxon-name>
                          <tp:taxon-name-part taxon-name-part-type="genus" reg="Cnemaspis">C.</tp:taxon-name-part>
                          <tp:taxon-name-part taxon-name-part-type="species" reg="thachanaensis">thachanaensis</tp:taxon-name-part>
                        </tp:taxon-name></italic>
                    </th><th rowspan="1" colspan="1">
                      <italic><tp:taxon-name>
                          <tp:taxon-name-part taxon-name-part-type="genus" reg="Cnemaspis">C.</tp:taxon-name-part>
                          <tp:taxon-name-part taxon-name-part-type="species" reg="vandeventeri">vandeventeri</tp:taxon-name-part>
                        </tp:taxon-name></italic>
                    </th></tr><tr><td rowspan="1" colspan="1">Sample size</td><td rowspan="1" colspan="1">15</td><td rowspan="1" colspan="1">25</td><td rowspan="1" colspan="1">5</td><td rowspan="1" colspan="1">8</td><td rowspan="1" colspan="1">2</td><td rowspan="1" colspan="1">5</td><td rowspan="1" colspan="1">8</td><td rowspan="1" colspan="1">12</td><td rowspan="1" colspan="1">6</td><td rowspan="1" colspan="1">3</td></tr><tr><td rowspan="1" colspan="1">Maximum <abbrev xmlns:xlink="http://www.w3.org/1999/xlink" xlink:title="snout-vent length" id="ABBRID0EVCBK" xlink:type="simple">SVL</abbrev></td><td rowspan="1" colspan="1">44.9</td><td rowspan="1" colspan="1">40.9</td><td rowspan="1" colspan="1">43.5</td><td rowspan="1" colspan="1">41.3</td><td rowspan="1" colspan="1">42.0</td><td rowspan="1" colspan="1">49.6</td><td rowspan="1" colspan="1">47.0</td><td rowspan="1" colspan="1">39.7</td><td rowspan="1" colspan="1">39.0</td><td rowspan="1" colspan="1">44.7</td></tr><tr><td rowspan="1" colspan="1">Supralabial scales</td><td rowspan="1" colspan="1">10</td><td rowspan="1" colspan="1">8–10</td><td rowspan="1" colspan="1">7–10</td><td rowspan="1" colspan="1">8–9</td><td rowspan="1" colspan="1">10</td><td rowspan="1" colspan="1">8</td><td rowspan="1" colspan="1">8–9</td><td rowspan="1" colspan="1">8–9</td><td rowspan="1" colspan="1">10–11</td><td rowspan="1" colspan="1">8,9</td></tr><tr><td rowspan="1" colspan="1">Infralabial scales</td><td rowspan="1" colspan="1">9</td><td rowspan="1" colspan="1">8</td><td rowspan="1" colspan="1">6–9</td><td rowspan="1" colspan="1">7–8</td><td rowspan="1" colspan="1">10</td><td rowspan="1" colspan="1">7–8</td><td rowspan="1" colspan="1">7–8</td><td rowspan="1" colspan="1">6–8</td><td rowspan="1" colspan="1">9–11</td><td rowspan="1" colspan="1">7–9</td></tr><tr><td rowspan="1" colspan="1">Ventral scales keeled (1) or smooth (0)</td><td rowspan="1" colspan="1">1</td><td rowspan="1" colspan="1">1</td><td rowspan="1" colspan="1">0</td><td rowspan="1" colspan="1">1</td><td rowspan="1" colspan="1">1</td><td rowspan="1" colspan="1">0</td><td rowspan="1" colspan="1">1</td><td rowspan="1" colspan="1">1</td><td rowspan="1" colspan="1">1</td><td rowspan="1" colspan="1">1</td></tr><tr><td rowspan="1" colspan="1">No. of precloacal pores</td><td rowspan="1" colspan="1">6–8</td><td rowspan="1" colspan="1">6–8</td><td rowspan="1" colspan="1">5–8</td><td rowspan="1" colspan="1">3–6</td><td rowspan="1" colspan="1">4</td><td rowspan="1" colspan="1">0</td><td rowspan="1" colspan="1">3–6</td><td rowspan="1" colspan="1">0</td><td rowspan="1" colspan="1">0</td><td rowspan="1" colspan="1">4</td></tr><tr><td rowspan="1" colspan="1">Precloacal pore continuous (1) or separated (0)</td><td rowspan="1" colspan="1">0</td><td rowspan="1" colspan="1">0</td><td rowspan="1" colspan="1">1</td><td rowspan="1" colspan="1">0</td><td rowspan="1" colspan="1">1</td><td rowspan="1" colspan="1">–</td><td rowspan="1" colspan="1">0</td><td rowspan="1" colspan="1">–</td><td rowspan="1" colspan="1">–</td><td rowspan="1" colspan="1">0</td></tr><tr><td rowspan="1" colspan="1">Precloacal pores elongate (1) or round (0)</td><td rowspan="1" colspan="1">0</td><td rowspan="1" colspan="1">0</td><td rowspan="1" colspan="1">0</td><td rowspan="1" colspan="1">0</td><td rowspan="1" colspan="1">0</td><td rowspan="1" colspan="1">–</td><td rowspan="1" colspan="1">0</td><td rowspan="1" colspan="1">–</td><td rowspan="1" colspan="1">–</td><td rowspan="1" colspan="1">0</td></tr><tr><td rowspan="1" colspan="1">No. of paravertebral tubercles</td><td rowspan="1" colspan="1">23–25</td><td rowspan="1" colspan="1">22–25</td><td rowspan="1" colspan="1">18–24</td><td rowspan="1" colspan="1">22–29</td><td rowspan="1" colspan="1">22</td><td rowspan="1" colspan="1">24–27</td><td rowspan="1" colspan="1">25–27</td><td rowspan="1" colspan="1">19–25</td><td rowspan="1" colspan="1">15–19</td><td rowspan="1" colspan="1">25–29</td></tr><tr><td rowspan="1" colspan="1">Paravertebral tubercles linearly arranged (1) or more random (0)</td><td rowspan="1" colspan="1">0</td><td rowspan="1" colspan="1">0</td><td rowspan="1" colspan="1">w,0</td><td rowspan="1" colspan="1">w,0</td><td rowspan="1" colspan="1">1</td><td rowspan="1" colspan="1">w</td><td rowspan="1" colspan="1">0</td><td rowspan="1" colspan="1">0</td><td rowspan="1" colspan="1">1</td><td rowspan="1" colspan="1">0</td></tr><tr><td rowspan="1" colspan="1">Tubercles present (1) or absent (0) on lower flanks</td><td rowspan="1" colspan="1">0</td><td rowspan="1" colspan="1">1</td><td rowspan="1" colspan="1">1</td><td rowspan="1" colspan="1">w,1</td><td rowspan="1" colspan="1">0</td><td rowspan="1" colspan="1">1</td><td rowspan="1" colspan="1">1</td><td rowspan="1" colspan="1">1</td><td rowspan="1" colspan="1">1</td><td rowspan="1" colspan="1">1</td></tr><tr><td rowspan="1" colspan="1">No. of 4<sup>th</sup> toe lamellae</td><td rowspan="1" colspan="1">26–28</td><td rowspan="1" colspan="1">26–29</td><td rowspan="1" colspan="1">21–31</td><td rowspan="1" colspan="1">25–28</td><td rowspan="1" colspan="1">29</td><td rowspan="1" colspan="1">29–31</td><td rowspan="1" colspan="1">26–29</td><td rowspan="1" colspan="1">24–26</td><td rowspan="1" colspan="1">24</td><td rowspan="1" colspan="1">24–28</td></tr><tr><td rowspan="1" colspan="1">Lateral caudal furrows present (1) or absent (0)</td><td rowspan="1" colspan="1">1</td><td rowspan="1" colspan="1">1</td><td rowspan="1" colspan="1">1</td><td rowspan="1" colspan="1">1</td><td rowspan="1" colspan="1">1</td><td rowspan="1" colspan="1">1</td><td rowspan="1" colspan="1">1</td><td rowspan="1" colspan="1">1</td><td rowspan="1" colspan="1">1</td><td rowspan="1" colspan="1">0</td></tr><tr><td rowspan="1" colspan="1">Subcaudal keeled (1) or smooth (0)</td><td rowspan="1" colspan="1">1</td><td rowspan="1" colspan="1">1</td><td rowspan="1" colspan="1">0</td><td rowspan="1" colspan="1">1</td><td rowspan="1" colspan="1">1</td><td rowspan="1" colspan="1">0</td><td rowspan="1" colspan="1">1</td><td rowspan="1" colspan="1">1</td><td rowspan="1" colspan="1">1</td><td rowspan="1" colspan="1">1</td></tr><tr><td rowspan="1" colspan="1">Enlarge median subcaudal scales row (1) or not (0)</td><td rowspan="1" colspan="1">0</td><td rowspan="1" colspan="1">1</td><td rowspan="1" colspan="1">0</td><td rowspan="1" colspan="1">0</td><td rowspan="1" colspan="1">0</td><td rowspan="1" colspan="1">1</td><td rowspan="1" colspan="1">w</td><td rowspan="1" colspan="1">1</td><td rowspan="1" colspan="1">0</td><td rowspan="1" colspan="1">1</td></tr><tr><td rowspan="1" colspan="1">No. of postcloacal tubercles in males</td><td rowspan="1" colspan="1">1</td><td rowspan="1" colspan="1">1</td><td rowspan="1" colspan="1">1,2</td><td rowspan="1" colspan="1">1</td><td rowspan="1" colspan="1">2</td><td rowspan="1" colspan="1">1–3</td><td rowspan="1" colspan="1">1–2</td><td rowspan="1" colspan="1">1–2</td><td rowspan="1" colspan="1">0</td><td rowspan="1" colspan="1">1–3</td></tr><tr><td rowspan="1" colspan="1">Subtibial scales keeled (1) or smooth (0)</td><td rowspan="1" colspan="1">1</td><td rowspan="1" colspan="1">1</td><td rowspan="1" colspan="1">0</td><td rowspan="1" colspan="1">1</td><td rowspan="1" colspan="1">1</td><td rowspan="1" colspan="1">1</td><td rowspan="1" colspan="1">1</td><td rowspan="1" colspan="1">1</td><td rowspan="1" colspan="1">1</td><td rowspan="1" colspan="1">1</td></tr><tr><td rowspan="1" colspan="1">Subcaudal region yellow present (1) or not (0)</td><td rowspan="1" colspan="1">1</td><td rowspan="1" colspan="1">1</td><td rowspan="1" colspan="1">1</td><td rowspan="1" colspan="1">1</td><td rowspan="1" colspan="1">1</td><td rowspan="1" colspan="1">0</td><td rowspan="1" colspan="1">1</td><td rowspan="1" colspan="1">0</td><td rowspan="1" colspan="1">0</td><td rowspan="1" colspan="1">0</td></tr><tr><td rowspan="1" colspan="1">Ventral pattern sexually dimorphic present (1) or not (0)</td><td rowspan="1" colspan="1">1</td><td rowspan="1" colspan="1">1</td><td rowspan="1" colspan="1">1</td><td rowspan="1" colspan="1">–</td><td rowspan="1" colspan="1">0</td><td rowspan="1" colspan="1">1</td><td rowspan="1" colspan="1">1</td><td rowspan="1" colspan="1">1</td><td rowspan="1" colspan="1">1</td><td rowspan="1" colspan="1">1</td></tr><tr><td rowspan="1" colspan="1">Dorsal color pattern sexually dimorphic (1) or not (0)</td><td rowspan="1" colspan="1">0</td><td rowspan="1" colspan="1">0</td><td rowspan="1" colspan="1">1</td><td rowspan="1" colspan="1">0</td><td rowspan="1" colspan="1">0</td><td rowspan="1" colspan="1">1</td><td rowspan="1" colspan="1">1</td><td rowspan="1" colspan="1">0</td><td rowspan="1" colspan="1">0</td><td rowspan="1" colspan="1">0</td></tr><tr><td rowspan="1" colspan="1">Lineate gular marking (1) or not (0)</td><td rowspan="1" colspan="1">0</td><td rowspan="1" colspan="1">0</td><td rowspan="1" colspan="1">0</td><td rowspan="1" colspan="1">0</td><td rowspan="1" colspan="1">0</td><td rowspan="1" colspan="1">–</td><td rowspan="1" colspan="1">0</td><td rowspan="1" colspan="1">1</td><td rowspan="1" colspan="1">1</td><td rowspan="1" colspan="1">0</td></tr></tbody></table></table-wrap></tp:treatment-sec><tp:treatment-sec sec-type="description" id="SECID0E6XBK"><title>Description of holotype.</title><p>Adult male; <abbrev xmlns:xlink="http://www.w3.org/1999/xlink" xlink:title="snout-vent length" id="ABBRID0EFYBK" xlink:type="simple">SVL</abbrev> 44.6 mm; head moderately sized (<abbrev xmlns:xlink="http://www.w3.org/1999/xlink" xlink:title="head length" id="ABBRID0EJYBK" xlink:type="simple">HL</abbrev>/<abbrev xmlns:xlink="http://www.w3.org/1999/xlink" xlink:title="snout-vent length" id="ABBRID0ENYBK" xlink:type="simple">SVL</abbrev> 0.26), narrow (<abbrev xmlns:xlink="http://www.w3.org/1999/xlink" xlink:title="head width" id="ABBRID0ERYBK" xlink:type="simple">HW</abbrev>/<abbrev xmlns:xlink="http://www.w3.org/1999/xlink" xlink:title="snout-vent length" id="ABBRID0EVYBK" xlink:type="simple">SVL</abbrev> 0.15), flattened (<abbrev xmlns:xlink="http://www.w3.org/1999/xlink" xlink:title="head depth" id="ABBRID0EZYBK" xlink:type="simple">HD</abbrev>/<abbrev xmlns:xlink="http://www.w3.org/1999/xlink" xlink:title="head length" id="ABBRID0E4YBK" xlink:type="simple">HL</abbrev> 0.38), and head distinct from <!--PageBreak -->neck; snout moderate (<abbrev xmlns:xlink="http://www.w3.org/1999/xlink" xlink:title="eye-snout distance" id="ABBRID0EDZBK" xlink:type="simple">ES</abbrev>/<abbrev xmlns:xlink="http://www.w3.org/1999/xlink" xlink:title="head length" id="ABBRID0EHZBK" xlink:type="simple">HL</abbrev> 0.47), snout slightly concave in lateral view; postnasal region constricted medially; scales of rostrum smooth, larger than conical scales on occiput; weak supraorbital ridges; lineate gular marking absent; gular and throat scales raised, keeled and round; shallow frontorostral sulcus; canthus rostralis nearly absent, smoothly rounded; eye large (<abbrev xmlns:xlink="http://www.w3.org/1999/xlink" xlink:title="eye diameter" id="ABBRID0ELZBK" xlink:type="simple">ED</abbrev>/<abbrev xmlns:xlink="http://www.w3.org/1999/xlink" xlink:title="head length" id="ABBRID0EPZBK" xlink:type="simple">HL</abbrev> 0.20); pupil round; ear opening oval, taller than wide; rostral slightly concave; rostral bordered posteriorly by supranasals; 10, 10 (right, left) supralabials decreasing in size posteriorly; 9, 9 (right, left) infralabials decreasing in <!--PageBreak -->size posteriorly; nostril elliptical, oriented posterodorsally, bordered by small postnasal scales; mental large, triangular, concave bordered posteriorly by three large postmentals.</p><p>Body slender, elongate (<abbrev xmlns:xlink="http://www.w3.org/1999/xlink" xlink:title="axilla-groin length" id="ABBRID0EXZBK" xlink:type="simple">AG</abbrev>/<abbrev xmlns:xlink="http://www.w3.org/1999/xlink" xlink:title="snout-vent length" id="ABBRID0E2ZBK" xlink:type="simple">SVL</abbrev> 0.42); small, keeled, dorsal scales equal in size throughout body intermixed with several large, keeled, multicarinate tubercles randomly arranged; 24 paravertebral tubercles; tubercles absent on lower flanks; tubercles extend from occiput to base of tail; dorsal scales raised and keeled; pectoral and abdominal scales keeled, round, flat to concave, slightly larger than dorsal and not larger posteriorly; ventral scales of brachia smooth, raised and juxtaposed; eight separated pore-bearing precloacal scales with rounded pores; precloacal depression absent; femoral pores absent.</p><p>Fore and hind limbs moderately long, slender; scales beneath forearm slightly raised, smooth and subimbricate; subtibial scales keeled; palmar scales smooth and juxtaposed; digits elongate, slender, inflected joint and bearing slightly recurved claws; subdigital lamellae unnotched; lamellae beneath first phalanges wide; lamellae beneath phalanx immediately following inflection granular; lamellae of distal phalanges wide; lamellae beneath inflection large; interdigital webbing absent; enlarged submetatarsal scales on 1<sup>st</sup> toe absent; fingers increase in length from first to fourth with fourth and fifth nearly equal in length; relative length of fingers IV&gt;V&gt;III&gt;II&gt;I; toes increase in length from first to fifth with fourth and fifth nearly equal in length; relative length of toes IV&gt;V&gt;III&gt;II&gt;I; total subdigital lamellae on 4<sup>th</sup> toe 28, 28 (right, left).</p><p>Caudal and subcaudal scales keeled, similar to dorsal scale size; lateral caudal furrow present; enlarge caudal tubercles arranged in segmented whorls, not encircling tail; enlarge median subcaudal scales row absent; caudal tubercles present on lateral furrow; tail length (<abbrev xmlns:xlink="http://www.w3.org/1999/xlink" xlink:title="tail length" id="ABBRID0EH1BK" xlink:type="simple">TL</abbrev>) 58.3 mm with regenerated tail; enlarge, flat, postcloacal tubercle 1, 1 (right, left) on lateral surface of hemipenial swellings at the base of tail.</p></tp:treatment-sec><tp:treatment-sec sec-type="Coloration in life" id="SECID0EL1BK"><title>Coloration in life</title><p>(Figs <xref ref-type="fig" rid="F8">8</xref>, <xref ref-type="fig" rid="F9">9</xref>). Dorsal ground color of head light brown, top of head bearing small, faint black and yellowish markings; thin, black postorbital stripes extending to nape; light-colored prescapular cresent; dorsal ground color of body, limbs and tail light brown with black irregular blotches; ground color of ventral surfaces grayish-white intermixed with yellowish blotches; ventral pattern sexually dimorphic, anterior gular region, abdominal region, and caudal region yellowish in males; two dark blotches on nape form a bipartite pattern; light sage vertebral blotches extending from the nape to tail; flanks with irregular incomplete brown to yellowish blotches becoming smaller posteriorly; tubercles on anterior and posterior of the body were white or yellow; widely separated, white or yellow tubercles occur on flanks; limbs beige with dark brown mottling; tail faintly marked with dark brown.</p></tp:treatment-sec><tp:treatment-sec sec-type="Coloration in preservative" id="SECID0EZ1BK"><title>Coloration in preservative</title><p>(Fig. <xref ref-type="fig" rid="F10">10</xref>). Color pattern similar to that in life with some fading of markings. Dorsal ground color of head, body, limbs and tail brown, darker with indistinct, irregular markings. All yellow coloration in gular region, ventral surfaces, flanks and tail faded to creamy white.</p></tp:treatment-sec><tp:treatment-sec sec-type="variation" id="SECID0ED2BK"><title>Variation.</title><p>Most paratypes approximate the holotype in general aspects of morphology (Figs <xref ref-type="fig" rid="F11">11</xref>, <xref ref-type="fig" rid="F12">12</xref>), with most differences found in the degree of vertebral blotches. All adult female paratypes lack yellowish coloration in the gular, abdominal, and caudal regions. <abbrev xmlns:xlink="http://www.w3.org/1999/xlink" content-type="institution" xlink:title="Zoological Museum of Kasetsart University, Bangkok, Thailand" id="ABBRID0ER2BK" xlink:type="simple">ZMKU</abbrev> R 00767, <abbrev xmlns:xlink="http://www.w3.org/1999/xlink" content-type="institution" xlink:title="Thailand Natural History Museum, Pathum Thani, Thailand" id="ABBRID0EW2BK" xlink:type="simple">THNHM</abbrev> 28208, <abbrev xmlns:xlink="http://www.w3.org/1999/xlink" content-type="institution" xlink:title="Thailand Natural History Museum, Pathum Thani, Thailand" id="ABBRID0E22BK" xlink:type="simple">THNHM</abbrev> 28210, and <abbrev xmlns:xlink="http://www.w3.org/1999/xlink" content-type="institution" xlink:title="Zoological Museum of Kasetsart University, Bangkok, Thailand" id="ABBRID0EA3BK" xlink:type="simple">ZMKU</abbrev> R <!--PageBreak -->00776 (four adult males) have regenerated tails of uniform tan coloration. <abbrev xmlns:xlink="http://www.w3.org/1999/xlink" content-type="institution" xlink:title="Thailand Natural History Museum, Pathum Thani, Thailand" id="ABBRID0EH3BK" xlink:type="simple">THNHM</abbrev> 28207–28209, <abbrev xmlns:xlink="http://www.w3.org/1999/xlink" content-type="institution" xlink:title="Zoological Museum of Kasetsart University, Bangkok, Thailand" id="ABBRID0EM3BK" xlink:type="simple">ZMKU</abbrev> R 00773, and <abbrev xmlns:xlink="http://www.w3.org/1999/xlink" content-type="institution" xlink:title="Zoological Museum of Kasetsart University, Bangkok, Thailand" id="ABBRID0ER3BK" xlink:type="simple">ZMKU</abbrev> R 00775 (five adult males) have lighter dorsal markings that appear more as transverse bands than as paravertebral blotches. <abbrev xmlns:xlink="http://www.w3.org/1999/xlink" content-type="institution" xlink:title="Thailand Natural History Museum, Pathum Thani, Thailand" id="ABBRID0EW3BK" xlink:type="simple">THNHM</abbrev> 28211 (one adult female) has a broken tail. Differences in meristic and morphometrics within the type series are presented in Table <xref ref-type="table" rid="T7">7</xref>.</p><table-wrap id="T7" position="float" orientation="portrait"><label>Table 7.</label><caption><p>Descriptive measurements in millimeters and characters of the type series of <italic><tp:taxon-name><tp:taxon-name-part taxon-name-part-type="genus" reg="Cnemaspis">Cnemaspis</tp:taxon-name-part><tp:taxon-name-part taxon-name-part-type="species" reg="adangrawi">adangrawi</tp:taxon-name-part></tp:taxon-name></italic> sp. nov. M = male; F = female; – = data unavailable or absent; b = broken; r = regenerated.</p></caption><table id="TID0EBZBK" rules="all"><tbody><tr><td rowspan="1" colspan="1">
                      <bold>Museum number</bold>
                    </td><td rowspan="1" colspan="1">
                      <bold><abbrev xmlns:xlink="http://www.w3.org/1999/xlink" content-type="institution" xlink:title="Zoological Museum of Kasetsart University, Bangkok, Thailand" id="ABBRID0ED5BK" xlink:type="simple">ZMKU</abbrev></bold>
                    </td><td rowspan="1" colspan="1">
                      <bold><abbrev xmlns:xlink="http://www.w3.org/1999/xlink" content-type="institution" xlink:title="Zoological Museum of Kasetsart University, Bangkok, Thailand" id="ABBRID0EN5BK" xlink:type="simple">ZMKU</abbrev></bold>
                    </td><td rowspan="1" colspan="1">
                      <bold><abbrev xmlns:xlink="http://www.w3.org/1999/xlink" content-type="institution" xlink:title="Thailand Natural History Museum, Pathum Thani, Thailand" id="ABBRID0EX5BK" xlink:type="simple">THNHM</abbrev></bold>
                    </td><td rowspan="1" colspan="1">
                      <bold><abbrev xmlns:xlink="http://www.w3.org/1999/xlink" content-type="institution" xlink:title="Thailand Natural History Museum, Pathum Thani, Thailand" id="ABBRID0EB6BK" xlink:type="simple">THNHM</abbrev></bold>
                    </td><td rowspan="1" colspan="1">
                      <bold><abbrev xmlns:xlink="http://www.w3.org/1999/xlink" content-type="institution" xlink:title="Thailand Natural History Museum, Pathum Thani, Thailand" id="ABBRID0EL6BK" xlink:type="simple">THNHM</abbrev></bold>
                    </td><td rowspan="1" colspan="1">
                      <bold><abbrev xmlns:xlink="http://www.w3.org/1999/xlink" content-type="institution" xlink:title="Zoological Museum of Kasetsart University, Bangkok, Thailand" id="ABBRID0EV6BK" xlink:type="simple">ZMKU</abbrev></bold>
                    </td><td rowspan="1" colspan="1">
                      <bold><abbrev xmlns:xlink="http://www.w3.org/1999/xlink" content-type="institution" xlink:title="Thailand Natural History Museum, Pathum Thani, Thailand" id="ABBRID0E66BK" xlink:type="simple">THNHM</abbrev></bold>
                    </td><td rowspan="1" colspan="1">
                      <bold><abbrev xmlns:xlink="http://www.w3.org/1999/xlink" content-type="institution" xlink:title="Zoological Museum of Kasetsart University, Bangkok, Thailand" id="ABBRID0EJACK" xlink:type="simple">ZMKU</abbrev></bold>
                    </td><td rowspan="1" colspan="1">
                      <bold><abbrev xmlns:xlink="http://www.w3.org/1999/xlink" content-type="institution" xlink:title="Zoological Museum of Kasetsart University, Bangkok, Thailand" id="ABBRID0ETACK" xlink:type="simple">ZMKU</abbrev></bold>
                    </td><td rowspan="1" colspan="1">
                      <bold><abbrev xmlns:xlink="http://www.w3.org/1999/xlink" content-type="institution" xlink:title="Thailand Natural History Museum, Pathum Thani, Thailand" id="ABBRID0E4ACK" xlink:type="simple">THNHM</abbrev></bold>
                    </td><td rowspan="1" colspan="1">
                      <bold><abbrev xmlns:xlink="http://www.w3.org/1999/xlink" content-type="institution" xlink:title="Zoological Museum of Kasetsart University, Bangkok, Thailand" id="ABBRID0EHBCK" xlink:type="simple">ZMKU</abbrev></bold>
                    </td><td rowspan="1" colspan="1">
                      <bold><abbrev xmlns:xlink="http://www.w3.org/1999/xlink" content-type="institution" xlink:title="Zoological Museum of Kasetsart University, Bangkok, Thailand" id="ABBRID0ERBCK" xlink:type="simple">ZMKU</abbrev></bold>
                    </td><td rowspan="1" colspan="1">
                      <bold><abbrev xmlns:xlink="http://www.w3.org/1999/xlink" content-type="institution" xlink:title="Zoological Museum of Kasetsart University, Bangkok, Thailand" id="ABBRID0E2BCK" xlink:type="simple">ZMKU</abbrev></bold>
                    </td><td rowspan="1" colspan="1">
                      <bold><abbrev xmlns:xlink="http://www.w3.org/1999/xlink" content-type="institution" xlink:title="Zoological Museum of Kasetsart University, Bangkok, Thailand" id="ABBRID0EFCCK" xlink:type="simple">ZMKU</abbrev></bold>
                    </td><td rowspan="1" colspan="1">
                      <bold><abbrev xmlns:xlink="http://www.w3.org/1999/xlink" content-type="institution" xlink:title="Thailand Natural History Museum, Pathum Thani, Thailand" id="ABBRID0EPCCK" xlink:type="simple">THNHM</abbrev></bold>
                    </td></tr><tr><td rowspan="1" colspan="1"/><td rowspan="1" colspan="1">
                      <bold>R 00767</bold>
                    </td><td rowspan="1" colspan="1">
                      <bold>R 00769</bold>
                    </td><td rowspan="1" colspan="1">
                      <bold>28206</bold>
                    </td><td rowspan="1" colspan="1">
                      <bold>28207</bold>
                    </td><td rowspan="1" colspan="1">
                      <bold>28208</bold>
                    </td><td rowspan="1" colspan="1">
                      <bold>R 00770</bold>
                    </td><td rowspan="1" colspan="1">
                      <bold>28209</bold>
                    </td><td rowspan="1" colspan="1">
                      <bold>R 00773</bold>
                    </td><td rowspan="1" colspan="1">
                      <bold>R 00775</bold>
                    </td><td rowspan="1" colspan="1">
                      <bold>28210</bold>
                    </td><td rowspan="1" colspan="1">
                      <bold>R 00776</bold>
                    </td><td rowspan="1" colspan="1">
                      <bold>R 00768</bold>
                    </td><td rowspan="1" colspan="1">
                      <bold>R 00771</bold>
                    </td><td rowspan="1" colspan="1">
                      <bold>R 0074</bold>
                    </td><td rowspan="1" colspan="1">
                      <bold>28211</bold>
                    </td></tr><tr><td rowspan="1" colspan="1">Type series</td><td rowspan="1" colspan="1">Holotype</td><td rowspan="1" colspan="1">Paratype</td><td rowspan="1" colspan="1">Paratype</td><td rowspan="1" colspan="1">Paratype</td><td rowspan="1" colspan="1">Paratype</td><td rowspan="1" colspan="1">Paratype</td><td rowspan="1" colspan="1">Paratype</td><td rowspan="1" colspan="1">Paratype</td><td rowspan="1" colspan="1">Paratype</td><td rowspan="1" colspan="1">Paratype</td><td rowspan="1" colspan="1">Paratype</td><td rowspan="1" colspan="1">Paratype</td><td rowspan="1" colspan="1">Paratype</td><td rowspan="1" colspan="1">Paratype</td><td rowspan="1" colspan="1">Paratype</td></tr><tr><td rowspan="1" colspan="1">Sex</td><td rowspan="1" colspan="1">M</td><td rowspan="1" colspan="1">M</td><td rowspan="1" colspan="1">M</td><td rowspan="1" colspan="1">M</td><td rowspan="1" colspan="1">M</td><td rowspan="1" colspan="1">M</td><td rowspan="1" colspan="1">M</td><td rowspan="1" colspan="1">M</td><td rowspan="1" colspan="1">M</td><td rowspan="1" colspan="1">M</td><td rowspan="1" colspan="1">M</td><td rowspan="1" colspan="1">F</td><td rowspan="1" colspan="1">F</td><td rowspan="1" colspan="1">F</td><td rowspan="1" colspan="1">F</td></tr><tr><td rowspan="1" colspan="1">
                      <abbrev xmlns:xlink="http://www.w3.org/1999/xlink" xlink:title="snout-vent length" id="ABBRID0EZICK" xlink:type="simple">SVL</abbrev>
                    </td><td rowspan="1" colspan="1">44.6</td><td rowspan="1" colspan="1">44.9</td><td rowspan="1" colspan="1">37.9</td><td rowspan="1" colspan="1">39.7</td><td rowspan="1" colspan="1">43.7</td><td rowspan="1" colspan="1">42.2</td><td rowspan="1" colspan="1">41.5</td><td rowspan="1" colspan="1">42.8</td><td rowspan="1" colspan="1">42.3</td><td rowspan="1" colspan="1">37.6</td><td rowspan="1" colspan="1">43.1</td><td rowspan="1" colspan="1">40.6</td><td rowspan="1" colspan="1">43.8</td><td rowspan="1" colspan="1">43.7</td><td rowspan="1" colspan="1">41.9</td></tr><tr><td rowspan="1" colspan="1">
                      <abbrev xmlns:xlink="http://www.w3.org/1999/xlink" xlink:title="tail length" id="ABBRID0EPKCK" xlink:type="simple">TL</abbrev>
                    </td><td rowspan="1" colspan="1">58.3r</td><td rowspan="1" colspan="1">55.7</td><td rowspan="1" colspan="1">47.7</td><td rowspan="1" colspan="1">53.1</td><td rowspan="1" colspan="1">39.7r</td><td rowspan="1" colspan="1">56.5</td><td rowspan="1" colspan="1">49.8</td><td rowspan="1" colspan="1">56.2</td><td rowspan="1" colspan="1">51.0</td><td rowspan="1" colspan="1">45.6r</td><td rowspan="1" colspan="1">42.3r</td><td rowspan="1" colspan="1">50.5</td><td rowspan="1" colspan="1">50.3</td><td rowspan="1" colspan="1">42.6</td><td rowspan="1" colspan="1">40.5b</td></tr><tr><td rowspan="1" colspan="1">
                      <abbrev xmlns:xlink="http://www.w3.org/1999/xlink" xlink:title="tail width" id="ABBRID0EFMCK" xlink:type="simple">TW</abbrev>
                    </td><td rowspan="1" colspan="1">4.3</td><td rowspan="1" colspan="1">4.3</td><td rowspan="1" colspan="1">3.9</td><td rowspan="1" colspan="1">3.8</td><td rowspan="1" colspan="1">4.3</td><td rowspan="1" colspan="1">4.1</td><td rowspan="1" colspan="1">4.0</td><td rowspan="1" colspan="1">4.1</td><td rowspan="1" colspan="1">4.0</td><td rowspan="1" colspan="1">3.8</td><td rowspan="1" colspan="1">4.2</td><td rowspan="1" colspan="1">4.0</td><td rowspan="1" colspan="1">4.1</td><td rowspan="1" colspan="1">4.3</td><td rowspan="1" colspan="1">4.1</td></tr><tr><td rowspan="1" colspan="1">
                      <abbrev xmlns:xlink="http://www.w3.org/1999/xlink" xlink:title="forearm length" id="ABBRID0E2NCK" xlink:type="simple">FL</abbrev>
                    </td><td rowspan="1" colspan="1">6.6</td><td rowspan="1" colspan="1">6.6</td><td rowspan="1" colspan="1">5.9</td><td rowspan="1" colspan="1">6.0</td><td rowspan="1" colspan="1">6.6</td><td rowspan="1" colspan="1">6.4</td><td rowspan="1" colspan="1">6.3</td><td rowspan="1" colspan="1">6.4</td><td rowspan="1" colspan="1">6.4</td><td rowspan="1" colspan="1">5.9</td><td rowspan="1" colspan="1">6.5</td><td rowspan="1" colspan="1">6.2</td><td rowspan="1" colspan="1">6.5</td><td rowspan="1" colspan="1">6.5</td><td rowspan="1" colspan="1">6.4</td></tr><tr><td rowspan="1" colspan="1">
                      <abbrev xmlns:xlink="http://www.w3.org/1999/xlink" xlink:title="tibia length" id="ABBRID0ERPCK" xlink:type="simple">TBL</abbrev>
                    </td><td rowspan="1" colspan="1">8.5</td><td rowspan="1" colspan="1">8.5</td><td rowspan="1" colspan="1">7.7</td><td rowspan="1" colspan="1">8.1</td><td rowspan="1" colspan="1">8.5</td><td rowspan="1" colspan="1">8.4</td><td rowspan="1" colspan="1">8.3</td><td rowspan="1" colspan="1">8.3</td><td rowspan="1" colspan="1">8.4</td><td rowspan="1" colspan="1">7.6</td><td rowspan="1" colspan="1">8.4</td><td rowspan="1" colspan="1">8.1</td><td rowspan="1" colspan="1">8.4</td><td rowspan="1" colspan="1">8.4</td><td rowspan="1" colspan="1">8.3</td></tr><tr><td rowspan="1" colspan="1">
                      <abbrev xmlns:xlink="http://www.w3.org/1999/xlink" xlink:title="axilla-groin length" id="ABBRID0EHRCK" xlink:type="simple">AG</abbrev>
                    </td><td rowspan="1" colspan="1">18.8</td><td rowspan="1" colspan="1">18.7</td><td rowspan="1" colspan="1">15.2</td><td rowspan="1" colspan="1">17.2</td><td rowspan="1" colspan="1">18.5</td><td rowspan="1" colspan="1">18.3</td><td rowspan="1" colspan="1">18.3</td><td rowspan="1" colspan="1">18.4</td><td rowspan="1" colspan="1">18.3</td><td rowspan="1" colspan="1">15.2</td><td rowspan="1" colspan="1">18.5</td><td rowspan="1" colspan="1">18.3</td><td rowspan="1" colspan="1">18.6</td><td rowspan="1" colspan="1">18.6</td><td rowspan="1" colspan="1">18.4</td></tr><tr><td rowspan="1" colspan="1">
                      <abbrev xmlns:xlink="http://www.w3.org/1999/xlink" xlink:title="head length" id="ABBRID0E4SCK" xlink:type="simple">HL</abbrev>
                    </td><td rowspan="1" colspan="1">11.6</td><td rowspan="1" colspan="1">11.6</td><td rowspan="1" colspan="1">10.9</td><td rowspan="1" colspan="1">10.9</td><td rowspan="1" colspan="1">11.6</td><td rowspan="1" colspan="1">11.2</td><td rowspan="1" colspan="1">11.0</td><td rowspan="1" colspan="1">11.2</td><td rowspan="1" colspan="1">11.2</td><td rowspan="1" colspan="1">10.6</td><td rowspan="1" colspan="1">11.4</td><td rowspan="1" colspan="1">11.0</td><td rowspan="1" colspan="1">11.1</td><td rowspan="1" colspan="1">11.3</td><td rowspan="1" colspan="1">11.1</td></tr><tr><td rowspan="1" colspan="1">
                      <abbrev xmlns:xlink="http://www.w3.org/1999/xlink" xlink:title="head width" id="ABBRID0ETUCK" xlink:type="simple">HW</abbrev>
                    </td><td rowspan="1" colspan="1">7.0</td><td rowspan="1" colspan="1">7.0</td><td rowspan="1" colspan="1">6.4</td><td rowspan="1" colspan="1">6.5</td><td rowspan="1" colspan="1">7.0</td><td rowspan="1" colspan="1">6.8</td><td rowspan="1" colspan="1">6.7</td><td rowspan="1" colspan="1">6.8</td><td rowspan="1" colspan="1">6.8</td><td rowspan="1" colspan="1">6.4</td><td rowspan="1" colspan="1">6.9</td><td rowspan="1" colspan="1">6.6</td><td rowspan="1" colspan="1">6.7</td><td rowspan="1" colspan="1">6.9</td><td rowspan="1" colspan="1">6.8</td></tr><tr><td rowspan="1" colspan="1">
                      <abbrev xmlns:xlink="http://www.w3.org/1999/xlink" xlink:title="head depth" id="ABBRID0EJWCK" xlink:type="simple">HD</abbrev>
                    </td><td rowspan="1" colspan="1">4.5</td><td rowspan="1" colspan="1">4.2</td><td rowspan="1" colspan="1">3.9</td><td rowspan="1" colspan="1">3.9</td><td rowspan="1" colspan="1">4.5</td><td rowspan="1" colspan="1">4.3</td><td rowspan="1" colspan="1">4.0</td><td rowspan="1" colspan="1">4.5</td><td rowspan="1" colspan="1">4.5</td><td rowspan="1" colspan="1">2.8</td><td rowspan="1" colspan="1">4.5</td><td rowspan="1" colspan="1">4.2</td><td rowspan="1" colspan="1">4.4</td><td rowspan="1" colspan="1">4.5</td><td rowspan="1" colspan="1">4.4</td></tr><tr><td rowspan="1" colspan="1">
                      <abbrev xmlns:xlink="http://www.w3.org/1999/xlink" xlink:title="eye diameter" id="ABBRID0E6XCK" xlink:type="simple">ED</abbrev>
                    </td><td rowspan="1" colspan="1">2.4</td><td rowspan="1" colspan="1">2.4</td><td rowspan="1" colspan="1">2.1</td><td rowspan="1" colspan="1">1.9</td><td rowspan="1" colspan="1">2.4</td><td rowspan="1" colspan="1">2.2</td><td rowspan="1" colspan="1">2.1</td><td rowspan="1" colspan="1">2.3</td><td rowspan="1" colspan="1">2.3</td><td rowspan="1" colspan="1">2.0</td><td rowspan="1" colspan="1">2.4</td><td rowspan="1" colspan="1">2.2</td><td rowspan="1" colspan="1">2.4</td><td rowspan="1" colspan="1">2.4</td><td rowspan="1" colspan="1">2.2</td></tr><tr><td rowspan="1" colspan="1">
                      <abbrev xmlns:xlink="http://www.w3.org/1999/xlink" xlink:title="eye-ear distance" id="ABBRID0EVZCK" xlink:type="simple">EE</abbrev>
                    </td><td rowspan="1" colspan="1">3.7</td><td rowspan="1" colspan="1">3.8</td><td rowspan="1" colspan="1">3.2</td><td rowspan="1" colspan="1">3.3</td><td rowspan="1" colspan="1">3.6</td><td rowspan="1" colspan="1">3.8</td><td rowspan="1" colspan="1">3.6</td><td rowspan="1" colspan="1">3.8</td><td rowspan="1" colspan="1">3.7</td><td rowspan="1" colspan="1">3.3</td><td rowspan="1" colspan="1">3.7</td><td rowspan="1" colspan="1">3.5</td><td rowspan="1" colspan="1">3.8</td><td rowspan="1" colspan="1">3.8</td><td rowspan="1" colspan="1">3.7</td></tr><tr><td rowspan="1" colspan="1">
                      <abbrev xmlns:xlink="http://www.w3.org/1999/xlink" xlink:title="eye-snout distance" id="ABBRID0EL2CK" xlink:type="simple">ES</abbrev>
                    </td><td rowspan="1" colspan="1">5.5</td><td rowspan="1" colspan="1">5.4</td><td rowspan="1" colspan="1">4.5</td><td rowspan="1" colspan="1">4.6</td><td rowspan="1" colspan="1">5.2</td><td rowspan="1" colspan="1">5.2</td><td rowspan="1" colspan="1">5.0</td><td rowspan="1" colspan="1">5.1</td><td rowspan="1" colspan="1">5.1</td><td rowspan="1" colspan="1">4.4</td><td rowspan="1" colspan="1">5.1</td><td rowspan="1" colspan="1">5.0</td><td rowspan="1" colspan="1">5.2</td><td rowspan="1" colspan="1">5.2</td><td rowspan="1" colspan="1">5.0</td></tr><tr><td rowspan="1" colspan="1">
                      <abbrev xmlns:xlink="http://www.w3.org/1999/xlink" xlink:title="eye-nostril distance" id="ABBRID0EB4CK" xlink:type="simple">EN</abbrev>
                    </td><td rowspan="1" colspan="1">4.4</td><td rowspan="1" colspan="1">4.3</td><td rowspan="1" colspan="1">3.3</td><td rowspan="1" colspan="1">3.4</td><td rowspan="1" colspan="1">4.1</td><td rowspan="1" colspan="1">4.0</td><td rowspan="1" colspan="1">4.0</td><td rowspan="1" colspan="1">4.2</td><td rowspan="1" colspan="1">4.1</td><td rowspan="1" colspan="1">3.2</td><td rowspan="1" colspan="1">4.2</td><td rowspan="1" colspan="1">4.2</td><td rowspan="1" colspan="1">4.1</td><td rowspan="1" colspan="1">4.2</td><td rowspan="1" colspan="1">4.1</td></tr><tr><td rowspan="1" colspan="1">
                      <abbrev xmlns:xlink="http://www.w3.org/1999/xlink" xlink:title="inner orbital distance" id="ABBRID0EX5CK" xlink:type="simple">IO</abbrev>
                    </td><td rowspan="1" colspan="1">2.9</td><td rowspan="1" colspan="1">2.9</td><td rowspan="1" colspan="1">2.6</td><td rowspan="1" colspan="1">2.6</td><td rowspan="1" colspan="1">2.9</td><td rowspan="1" colspan="1">2.8</td><td rowspan="1" colspan="1">2.7</td><td rowspan="1" colspan="1">2.8</td><td rowspan="1" colspan="1">2.8</td><td rowspan="1" colspan="1">2.7</td><td rowspan="1" colspan="1">2.8</td><td rowspan="1" colspan="1">2.7</td><td rowspan="1" colspan="1">2.9</td><td rowspan="1" colspan="1">2.8</td><td rowspan="1" colspan="1">2.7</td></tr><tr><td rowspan="1" colspan="1">
                      <abbrev xmlns:xlink="http://www.w3.org/1999/xlink" xlink:title="ear length" id="ABBRID0ENADK" xlink:type="simple">EL</abbrev>
                    </td><td rowspan="1" colspan="1">0.9</td><td rowspan="1" colspan="1">0.9</td><td rowspan="1" colspan="1">0.8</td><td rowspan="1" colspan="1">0.8</td><td rowspan="1" colspan="1">0.9</td><td rowspan="1" colspan="1">0.9</td><td rowspan="1" colspan="1">0.9</td><td rowspan="1" colspan="1">0.8</td><td rowspan="1" colspan="1">0.9</td><td rowspan="1" colspan="1">0.8</td><td rowspan="1" colspan="1">0.9</td><td rowspan="1" colspan="1">0.8</td><td rowspan="1" colspan="1">0.9</td><td rowspan="1" colspan="1">0.9</td><td rowspan="1" colspan="1">0.8</td></tr><tr><td rowspan="1" colspan="1">
                      <abbrev xmlns:xlink="http://www.w3.org/1999/xlink" xlink:title="internarial distance" id="ABBRID0EDCDK" xlink:type="simple">IN</abbrev>
                    </td><td rowspan="1" colspan="1">0.9</td><td rowspan="1" colspan="1">0.9</td><td rowspan="1" colspan="1">0.9</td><td rowspan="1" colspan="1">0.9</td><td rowspan="1" colspan="1">0.9</td><td rowspan="1" colspan="1">0.9</td><td rowspan="1" colspan="1">0.9</td><td rowspan="1" colspan="1">0.9</td><td rowspan="1" colspan="1">0.8</td><td rowspan="1" colspan="1">0.8</td><td rowspan="1" colspan="1">0.9</td><td rowspan="1" colspan="1">0.8</td><td rowspan="1" colspan="1">0.8</td><td rowspan="1" colspan="1">0.9</td><td rowspan="1" colspan="1">0.9</td></tr><tr><td rowspan="1" colspan="1">Supralabials</td><td rowspan="1" colspan="1">10</td><td rowspan="1" colspan="1">10</td><td rowspan="1" colspan="1">10</td><td rowspan="1" colspan="1">10</td><td rowspan="1" colspan="1">10</td><td rowspan="1" colspan="1">10</td><td rowspan="1" colspan="1">10</td><td rowspan="1" colspan="1">10</td><td rowspan="1" colspan="1">10</td><td rowspan="1" colspan="1">10</td><td rowspan="1" colspan="1">10</td><td rowspan="1" colspan="1">10</td><td rowspan="1" colspan="1">10</td><td rowspan="1" colspan="1">10</td><td rowspan="1" colspan="1">10</td></tr><tr><td rowspan="1" colspan="1">Infralabials</td><td rowspan="1" colspan="1">9</td><td rowspan="1" colspan="1">9</td><td rowspan="1" colspan="1">9</td><td rowspan="1" colspan="1">9</td><td rowspan="1" colspan="1">9</td><td rowspan="1" colspan="1">9</td><td rowspan="1" colspan="1">9</td><td rowspan="1" colspan="1">9</td><td rowspan="1" colspan="1">9</td><td rowspan="1" colspan="1">9</td><td rowspan="1" colspan="1">9</td><td rowspan="1" colspan="1">9</td><td rowspan="1" colspan="1">9</td><td rowspan="1" colspan="1">9</td><td rowspan="1" colspan="1">9</td></tr><tr><td rowspan="1" colspan="1">No. of precloacal pores</td><td rowspan="1" colspan="1">8</td><td rowspan="1" colspan="1">6</td><td rowspan="1" colspan="1">6</td><td rowspan="1" colspan="1">6</td><td rowspan="1" colspan="1">6</td><td rowspan="1" colspan="1">6</td><td rowspan="1" colspan="1">6</td><td rowspan="1" colspan="1">8</td><td rowspan="1" colspan="1">6</td><td rowspan="1" colspan="1">8</td><td rowspan="1" colspan="1">6</td><td rowspan="1" colspan="1">–</td><td rowspan="1" colspan="1">–</td><td rowspan="1" colspan="1">–</td><td rowspan="1" colspan="1">–</td></tr><tr><td rowspan="1" colspan="1">Precloacal pore continuous (1) or separated (0)</td><td rowspan="1" colspan="1">0</td><td rowspan="1" colspan="1">0</td><td rowspan="1" colspan="1">0</td><td rowspan="1" colspan="1">0</td><td rowspan="1" colspan="1">0</td><td rowspan="1" colspan="1">0</td><td rowspan="1" colspan="1">0</td><td rowspan="1" colspan="1">0</td><td rowspan="1" colspan="1">0</td><td rowspan="1" colspan="1">0</td><td rowspan="1" colspan="1">0</td><td rowspan="1" colspan="1">–</td><td rowspan="1" colspan="1">–</td><td rowspan="1" colspan="1">–</td><td rowspan="1" colspan="1">–</td></tr><tr><td rowspan="1" colspan="1">No. of paravertebral tubercles</td><td rowspan="1" colspan="1">24</td><td rowspan="1" colspan="1">25</td><td rowspan="1" colspan="1">25</td><td rowspan="1" colspan="1">24</td><td rowspan="1" colspan="1">25</td><td rowspan="1" colspan="1">24</td><td rowspan="1" colspan="1">25</td><td rowspan="1" colspan="1">23</td><td rowspan="1" colspan="1">24</td><td rowspan="1" colspan="1">23</td><td rowspan="1" colspan="1">25</td><td rowspan="1" colspan="1">25</td><td rowspan="1" colspan="1">25</td><td rowspan="1" colspan="1">23</td><td rowspan="1" colspan="1">23</td></tr><tr><td rowspan="1" colspan="1">No. of 4th toe lamellae</td><td rowspan="1" colspan="1">28</td><td rowspan="1" colspan="1">28</td><td rowspan="1" colspan="1">27</td><td rowspan="1" colspan="1">28</td><td rowspan="1" colspan="1">28</td><td rowspan="1" colspan="1">27</td><td rowspan="1" colspan="1">28</td><td rowspan="1" colspan="1">27</td><td rowspan="1" colspan="1">27</td><td rowspan="1" colspan="1">27</td><td rowspan="1" colspan="1">28</td><td rowspan="1" colspan="1">26</td><td rowspan="1" colspan="1">28</td><td rowspan="1" colspan="1">26</td><td rowspan="1" colspan="1">28</td></tr></tbody></table></table-wrap></tp:treatment-sec><tp:treatment-sec sec-type="distribution" id="SECID0E1MDK"><title>Distribution and natural history.</title><p><italic><tp:taxon-name><tp:taxon-name-part taxon-name-part-type="genus" reg="Cnemaspis">Cnemaspis</tp:taxon-name-part><tp:taxon-name-part taxon-name-part-type="species" reg="adangrawi">adangrawi</tp:taxon-name-part></tp:taxon-name></italic> sp. nov. is known only from Adang and Rawi islands, 60 and 61 km off the coast of Thailand, respectively (Fig. <xref ref-type="fig" rid="F1">1</xref>). All Adang specimens were found in a granitic rocky stream (Fig. <xref ref-type="fig" rid="F13">13A</xref>). Rawi Island specimens were found in rock outcrops along a stream (Fig. <xref ref-type="fig" rid="F13">13B</xref>) and along a forest stream near mangroves (Fig. <xref ref-type="fig" rid="F13">13C</xref>). Sixteen specimens (<abbrev xmlns:xlink="http://www.w3.org/1999/xlink" content-type="institution" xlink:title="Zoological Museum of Kasetsart University, Bangkok, Thailand" id="ABBRID0E2NDK" xlink:type="simple">ZMKU</abbrev> R 00767–00768, <abbrev xmlns:xlink="http://www.w3.org/1999/xlink" content-type="institution" xlink:title="Zoological Museum of Kasetsart University, Bangkok, Thailand" id="ABBRID0EAODK" xlink:type="simple">ZMKU</abbrev> R 00770–00772, <abbrev xmlns:xlink="http://www.w3.org/1999/xlink" content-type="institution" xlink:title="Zoological Museum of Kasetsart University, Bangkok, Thailand" id="ABBRID0EFODK" xlink:type="simple">ZMKU</abbrev> R 00775–00776, <abbrev xmlns:xlink="http://www.w3.org/1999/xlink" content-type="institution" xlink:title="Thailand Natural History Museum, Pathum Thani, Thailand" id="ABBRID0EKODK" xlink:type="simple">THNHM</abbrev> 28206–28209, and <abbrev xmlns:xlink="http://www.w3.org/1999/xlink" content-type="institution" xlink:title="Thailand Natural History Museum, Pathum Thani, Thailand" id="ABBRID0EPODK" xlink:type="simple">THNHM</abbrev> 28211–28215) were collected during the day (1047–1823 h) and four specimens (<abbrev xmlns:xlink="http://www.w3.org/1999/xlink" content-type="institution" xlink:title="Zoological Museum of Kasetsart University, Bangkok, Thailand" id="ABBRID0EUODK" xlink:type="simple">ZMKU</abbrev> R 00769, <abbrev xmlns:xlink="http://www.w3.org/1999/xlink" content-type="institution" xlink:title="Zoological Museum of Kasetsart University, Bangkok, Thailand" id="ABBRID0EZODK" xlink:type="simple">ZMKU</abbrev> R 00773–00774, and <abbrev xmlns:xlink="http://www.w3.org/1999/xlink" content-type="institution" xlink:title="Thailand Natural History Museum, Pathum Thani, Thailand" id="ABBRID0E5ODK" xlink:type="simple">THNHM</abbrev> 28210) were collected at night (1927–2024 h). The male holotype was found during the day (1047 <!--PageBreak --><!--PageBreak -->h) on the base of a rock boulder with holes formed by the expansive soil between the ground and rock interface of a nearby stream.</p><p>Paratypes found during the day (<abbrev xmlns:xlink="http://www.w3.org/1999/xlink" content-type="institution" xlink:title="Zoological Museum of Kasetsart University, Bangkok, Thailand" id="ABBRID0EIPDK" xlink:type="simple">ZMKU</abbrev> R 00767–00768, <abbrev xmlns:xlink="http://www.w3.org/1999/xlink" content-type="institution" xlink:title="Zoological Museum of Kasetsart University, Bangkok, Thailand" id="ABBRID0ENPDK" xlink:type="simple">ZMKU</abbrev> R 00770–00772, <abbrev xmlns:xlink="http://www.w3.org/1999/xlink" content-type="institution" xlink:title="Zoological Museum of Kasetsart University, Bangkok, Thailand" id="ABBRID0ESPDK" xlink:type="simple">ZMKU</abbrev> R 00775–00776, <abbrev xmlns:xlink="http://www.w3.org/1999/xlink" content-type="institution" xlink:title="Thailand Natural History Museum, Pathum Thani, Thailand" id="ABBRID0EXPDK" xlink:type="simple">THNHM</abbrev> 28206–28209, and <abbrev xmlns:xlink="http://www.w3.org/1999/xlink" content-type="institution" xlink:title="Thailand Natural History Museum, Pathum Thani, Thailand" id="ABBRID0E3PDK" xlink:type="simple">THNHM</abbrev> 28211–28215) were in crevices of boulders, shaded areas with holes in the soil at the base of a rock wall near a stream, and on boulder outcrops near streams. When disturbed, some individuals would retreat into rock crevices or into holes in the soil at the base of a rock wall. Paratypes found at night (<abbrev xmlns:xlink="http://www.w3.org/1999/xlink" content-type="institution" xlink:title="Zoological Museum of Kasetsart University, Bangkok, Thailand" id="ABBRID0EBQDK" xlink:type="simple">ZMKU</abbrev> R 00769, <abbrev xmlns:xlink="http://www.w3.org/1999/xlink" content-type="institution" xlink:title="Zoological Museum of Kasetsart University, Bangkok, Thailand" id="ABBRID0EGQDK" xlink:type="simple">ZMKU</abbrev> R 00773–00774 and <abbrev xmlns:xlink="http://www.w3.org/1999/xlink" content-type="institution" xlink:title="Thailand Natural History Museum, Pathum Thani, Thailand" id="ABBRID0ELQDK" xlink:type="simple">THNHM</abbrev> 28210) were in shaded areas (by day), deep at the base of boulders, or perched on vegetation near a rocky stream. Two gravid females (<abbrev xmlns:xlink="http://www.w3.org/1999/xlink" content-type="institution" xlink:title="Zoological Museum of Kasetsart University, Bangkok, Thailand" id="ABBRID0EQQDK" xlink:type="simple">ZMKU</abbrev> R 00771 and <abbrev xmlns:xlink="http://www.w3.org/1999/xlink" content-type="institution" xlink:title="Thailand Natural History Museum, Pathum Thani, Thailand" id="ABBRID0EVQDK" xlink:type="simple">THNHM</abbrev> 28211) contained one or two eggs during November 2017. Some juveniles (not collected) were found in holes in the soil and perched on vegetation near a stream at Rawi Island on 8 April 2018. At night, <italic><tp:taxon-name><tp:taxon-name-part taxon-name-part-type="genus" reg="Cyrtodactylus">Cyrtodactylus</tp:taxon-name-part><tp:taxon-name-part taxon-name-part-type="species" reg="macrotuberculatus">macrotuberculatus</tp:taxon-name-part></tp:taxon-name></italic> was found in syntopy on the rock wall and vegetation near a stream at Jonsalad Waterfall, Adang Island, with <italic><tp:taxon-name><tp:taxon-name-part taxon-name-part-type="genus" reg="Cnemaspis">Cnemaspis</tp:taxon-name-part><tp:taxon-name-part taxon-name-part-type="species" reg="adangrawi">adangrawi</tp:taxon-name-part></tp:taxon-name></italic> sp. nov.</p></tp:treatment-sec><tp:treatment-sec sec-type="etymology" id="SECID0EQRDK"><title>Etymology.</title><p>The specific epithet refers to Adang and Rawi islands where the new species is found, and is a noun in apposition.</p></tp:treatment-sec><tp:treatment-sec sec-type="comparisons" id="SECID0EVRDK"><title>Comparisons.</title><p><italic><tp:taxon-name><tp:taxon-name-part taxon-name-part-type="genus" reg="Cnemaspis">Cnemaspis</tp:taxon-name-part><tp:taxon-name-part taxon-name-part-type="species" reg="adangrawi">adangrawi</tp:taxon-name-part></tp:taxon-name></italic> sp. nov. can be distinguished from other members of the <italic><tp:taxon-name><tp:taxon-name-part taxon-name-part-type="genus" reg="Cnemaspis"/><tp:taxon-name-part taxon-name-part-type="species" reg="siamensis">siamensis</tp:taxon-name-part></tp:taxon-name></italic> group (<italic><tp:taxon-name><tp:taxon-name-part taxon-name-part-type="genus" reg="Cnemaspis">C.</tp:taxon-name-part><tp:taxon-name-part taxon-name-part-type="species" reg="chanardi">chanardi</tp:taxon-name-part></tp:taxon-name></italic>, <italic><tp:taxon-name><tp:taxon-name-part taxon-name-part-type="genus" reg="Cnemaspis">C.</tp:taxon-name-part><tp:taxon-name-part taxon-name-part-type="species" reg="huaseesom">huaseesom</tp:taxon-name-part></tp:taxon-name></italic>, <italic><tp:taxon-name><tp:taxon-name-part taxon-name-part-type="genus" reg="Cnemaspis">C.</tp:taxon-name-part><tp:taxon-name-part taxon-name-part-type="species" reg="omari">omari</tp:taxon-name-part></tp:taxon-name></italic>, <italic><tp:taxon-name><tp:taxon-name-part taxon-name-part-type="genus" reg="Cnemaspis">C.</tp:taxon-name-part><tp:taxon-name-part taxon-name-part-type="species" reg="phangngaensis">phangngaensis</tp:taxon-name-part></tp:taxon-name></italic>, <italic><tp:taxon-name><tp:taxon-name-part taxon-name-part-type="genus" reg="Cnemaspis">C.</tp:taxon-name-part><tp:taxon-name-part taxon-name-part-type="species" reg="punctatonuchalis">punctatonuchalis</tp:taxon-name-part></tp:taxon-name></italic>, <italic><tp:taxon-name><tp:taxon-name-part taxon-name-part-type="genus" reg="Cnemaspis">C.</tp:taxon-name-part><tp:taxon-name-part taxon-name-part-type="species" reg="roticanai">roticanai</tp:taxon-name-part></tp:taxon-name></italic>, <italic><tp:taxon-name><tp:taxon-name-part taxon-name-part-type="genus" reg="Cnemaspis">C.</tp:taxon-name-part><tp:taxon-name-part taxon-name-part-type="species" reg="siamensis">siamensis</tp:taxon-name-part></tp:taxon-name></italic>, <italic><tp:taxon-name><tp:taxon-name-part taxon-name-part-type="genus" reg="Cnemaspis">C.</tp:taxon-name-part><tp:taxon-name-part taxon-name-part-type="species" reg="thachanaensis">thachanaensis</tp:taxon-name-part></tp:taxon-name></italic>, and <italic><tp:taxon-name><tp:taxon-name-part taxon-name-part-type="genus" reg="Cnemaspis">C.</tp:taxon-name-part><tp:taxon-name-part taxon-name-part-type="species" reg="vandeventeri">vandeventeri</tp:taxon-name-part></tp:taxon-name></italic>) by having a smaller maximum <abbrev xmlns:xlink="http://www.w3.org/1999/xlink" xlink:title="snout-vent length" id="ABBRID0ETVDK" xlink:type="simple">SVL</abbrev> of 44.9 mm (vs 47.0 mm in <italic><tp:taxon-name><tp:taxon-name-part taxon-name-part-type="genus" reg="Cnemaspis">C.</tp:taxon-name-part><tp:taxon-name-part taxon-name-part-type="species" reg="roticanai">roticanai</tp:taxon-name-part></tp:taxon-name></italic>, 49.6 mm in <italic><tp:taxon-name><tp:taxon-name-part taxon-name-part-type="genus" reg="Cnemaspis">C.</tp:taxon-name-part><tp:taxon-name-part taxon-name-part-type="species" reg="punctatonuchalis">punctatonuchalis</tp:taxon-name-part></tp:taxon-name></italic>) and by having a larger maximum <abbrev xmlns:xlink="http://www.w3.org/1999/xlink" xlink:title="snout-vent length" id="ABBRID0ENWDK" xlink:type="simple">SVL</abbrev> 44.9 mm (vs 40.9 mm in <italic><tp:taxon-name><tp:taxon-name-part taxon-name-part-type="genus" reg="Cnemaspis">C.</tp:taxon-name-part><tp:taxon-name-part taxon-name-part-type="species" reg="chanardi">chanardi</tp:taxon-name-part></tp:taxon-name></italic>, 43.5 mm in <italic><tp:taxon-name><tp:taxon-name-part taxon-name-part-type="genus" reg="Cnemaspis">C.</tp:taxon-name-part><tp:taxon-name-part taxon-name-part-type="species" reg="huaseesom">huaseesom</tp:taxon-name-part></tp:taxon-name></italic>, 41.3 mm in <italic><tp:taxon-name><tp:taxon-name-part taxon-name-part-type="genus" reg="Cnemaspis">C.</tp:taxon-name-part><tp:taxon-name-part taxon-name-part-type="species" reg="omari">omari</tp:taxon-name-part></tp:taxon-name></italic>, 42.0 mm in <italic><tp:taxon-name><tp:taxon-name-part taxon-name-part-type="genus" reg="Cnemaspis">C.</tp:taxon-name-part><tp:taxon-name-part taxon-name-part-type="species" reg="phangngaensis">phangngaensis</tp:taxon-name-part></tp:taxon-name></italic>, 39.7 mm in <italic><tp:taxon-name><tp:taxon-name-part taxon-name-part-type="genus" reg="Cnemaspis">C.</tp:taxon-name-part><tp:taxon-name-part taxon-name-part-type="species" reg="siamensis">siamensis</tp:taxon-name-part></tp:taxon-name></italic>, 39.0 mm in <italic><tp:taxon-name><tp:taxon-name-part taxon-name-part-type="genus" reg="Cnemaspis">C.</tp:taxon-name-part><tp:taxon-name-part taxon-name-part-type="species" reg="thachanaensis">thachanaensis</tp:taxon-name-part></tp:taxon-name></italic>, and 44.7 mm in <italic><tp:taxon-name><tp:taxon-name-part taxon-name-part-type="genus" reg="Cnemaspis">C.</tp:taxon-name-part><tp:taxon-name-part taxon-name-part-type="species" reg="vandeventeri">vandeventeri</tp:taxon-name-part></tp:taxon-name></italic>).</p><p><italic><tp:taxon-name><tp:taxon-name-part taxon-name-part-type="genus" reg="Cnemaspis">Cnemaspis</tp:taxon-name-part><tp:taxon-name-part taxon-name-part-type="species" reg="adangrawi">adangrawi</tp:taxon-name-part></tp:taxon-name></italic> sp. nov. is distinguished from <italic><tp:taxon-name><tp:taxon-name-part taxon-name-part-type="genus" reg="Cnemaspis">C.</tp:taxon-name-part><tp:taxon-name-part taxon-name-part-type="species" reg="omari">omari</tp:taxon-name-part></tp:taxon-name></italic>, <italic><tp:taxon-name><tp:taxon-name-part taxon-name-part-type="genus" reg="Cnemaspis">C.</tp:taxon-name-part><tp:taxon-name-part taxon-name-part-type="species" reg="punctatonuchalis">punctatonuchalis</tp:taxon-name-part></tp:taxon-name></italic>, <italic><tp:taxon-name><tp:taxon-name-part taxon-name-part-type="genus" reg="Cnemaspis">C.</tp:taxon-name-part><tp:taxon-name-part taxon-name-part-type="species" reg="roticanai">roticanai</tp:taxon-name-part></tp:taxon-name></italic>, <italic><tp:taxon-name><tp:taxon-name-part taxon-name-part-type="genus" reg="Cnemaspis">C.</tp:taxon-name-part><tp:taxon-name-part taxon-name-part-type="species" reg="siamensis">siamensis</tp:taxon-name-part></tp:taxon-name></italic>, and <italic><tp:taxon-name><tp:taxon-name-part taxon-name-part-type="genus" reg="Cnemaspis">C.</tp:taxon-name-part><tp:taxon-name-part taxon-name-part-type="species" reg="vandeventeri">vandeventeri</tp:taxon-name-part></tp:taxon-name></italic> by having 10 supralabial scales (vs eight in <italic><tp:taxon-name><tp:taxon-name-part taxon-name-part-type="genus" reg="Cnemaspis">C.</tp:taxon-name-part><tp:taxon-name-part taxon-name-part-type="species" reg="punctatonuchalis">punctatonuchalis</tp:taxon-name-part></tp:taxon-name></italic> and 8–9 in <italic><tp:taxon-name><tp:taxon-name-part taxon-name-part-type="genus" reg="Cnemaspis">C.</tp:taxon-name-part><tp:taxon-name-part taxon-name-part-type="species" reg="omari">omari</tp:taxon-name-part></tp:taxon-name></italic>, <italic><tp:taxon-name><tp:taxon-name-part taxon-name-part-type="genus" reg="Cnemaspis">C.</tp:taxon-name-part><tp:taxon-name-part taxon-name-part-type="species" reg="roticanai">roticanai</tp:taxon-name-part></tp:taxon-name></italic>, <italic><tp:taxon-name><tp:taxon-name-part taxon-name-part-type="genus" reg="Cnemaspis">C.</tp:taxon-name-part><tp:taxon-name-part taxon-name-part-type="species" reg="siamensis">siamensis</tp:taxon-name-part></tp:taxon-name></italic>, and <italic><tp:taxon-name><tp:taxon-name-part taxon-name-part-type="genus" reg="Cnemaspis">C.</tp:taxon-name-part><tp:taxon-name-part taxon-name-part-type="species" reg="vandeventeri">vandeventeri</tp:taxon-name-part></tp:taxon-name></italic>). This species is distinguished from <italic><tp:taxon-name><tp:taxon-name-part taxon-name-part-type="genus" reg="Cnemaspis">C.</tp:taxon-name-part><tp:taxon-name-part taxon-name-part-type="species" reg="chanardi">chanardi</tp:taxon-name-part></tp:taxon-name></italic>, <italic><tp:taxon-name><tp:taxon-name-part taxon-name-part-type="genus" reg="Cnemaspis">C.</tp:taxon-name-part><tp:taxon-name-part taxon-name-part-type="species" reg="omari">omari</tp:taxon-name-part></tp:taxon-name></italic>, <italic><tp:taxon-name><tp:taxon-name-part taxon-name-part-type="genus" reg="Cnemaspis">C.</tp:taxon-name-part><tp:taxon-name-part taxon-name-part-type="species" reg="phangngaensis">phangngaensis</tp:taxon-name-part></tp:taxon-name></italic>, <italic><tp:taxon-name><tp:taxon-name-part taxon-name-part-type="genus" reg="Cnemaspis">C.</tp:taxon-name-part><tp:taxon-name-part taxon-name-part-type="species" reg="punctatonuchalis">punctatonuchalis</tp:taxon-name-part></tp:taxon-name></italic>, <italic><tp:taxon-name><tp:taxon-name-part taxon-name-part-type="genus" reg="Cnemaspis">C.</tp:taxon-name-part><tp:taxon-name-part taxon-name-part-type="species" reg="roticanai">roticanai</tp:taxon-name-part></tp:taxon-name></italic>, and <italic><tp:taxon-name><tp:taxon-name-part taxon-name-part-type="genus" reg="Cnemaspis">C.</tp:taxon-name-part><tp:taxon-name-part taxon-name-part-type="species" reg="siamensis">siamensis</tp:taxon-name-part></tp:taxon-name></italic> by having 9 infralabial scales (vs 8 in <italic><tp:taxon-name><tp:taxon-name-part taxon-name-part-type="genus" reg="Cnemaspis">C.</tp:taxon-name-part><tp:taxon-name-part taxon-name-part-type="species" reg="chanardi">chanardi</tp:taxon-name-part></tp:taxon-name></italic>, 7–8 in <italic><tp:taxon-name><tp:taxon-name-part taxon-name-part-type="genus" reg="Cnemaspis">C.</tp:taxon-name-part><tp:taxon-name-part taxon-name-part-type="species" reg="omari">omari</tp:taxon-name-part></tp:taxon-name></italic>, <italic><tp:taxon-name><tp:taxon-name-part taxon-name-part-type="genus" reg="Cnemaspis">C.</tp:taxon-name-part><tp:taxon-name-part taxon-name-part-type="species" reg="punctatonuchalis">punctatonuchalis</tp:taxon-name-part></tp:taxon-name></italic>, <italic><tp:taxon-name><tp:taxon-name-part taxon-name-part-type="genus" reg="Cnemaspis">C.</tp:taxon-name-part><tp:taxon-name-part taxon-name-part-type="species" reg="roticanai">roticanai</tp:taxon-name-part></tp:taxon-name></italic>, 10 in <italic><tp:taxon-name><tp:taxon-name-part taxon-name-part-type="genus" reg="Cnemaspis">C.</tp:taxon-name-part><tp:taxon-name-part taxon-name-part-type="species" reg="phangngaensis">phangngaensis</tp:taxon-name-part></tp:taxon-name></italic>, and 6–8 in <italic><tp:taxon-name><tp:taxon-name-part taxon-name-part-type="genus" reg="Cnemaspis">C.</tp:taxon-name-part><tp:taxon-name-part taxon-name-part-type="species" reg="siamensis">siamensis</tp:taxon-name-part></tp:taxon-name></italic>). This species is distinguished from <italic><tp:taxon-name><tp:taxon-name-part taxon-name-part-type="genus" reg="Cnemaspis">C.</tp:taxon-name-part><tp:taxon-name-part taxon-name-part-type="species" reg="huaseesom">huaseesom</tp:taxon-name-part></tp:taxon-name></italic> and <italic><tp:taxon-name><tp:taxon-name-part taxon-name-part-type="genus" reg="Cnemaspis">C.</tp:taxon-name-part><tp:taxon-name-part taxon-name-part-type="species" reg="punctatonuchalis">punctatonuchalis</tp:taxon-name-part></tp:taxon-name></italic> by having keeled ventral and subcaudal scales (vs smooth ventral and subcaudal scales in <italic><tp:taxon-name><tp:taxon-name-part taxon-name-part-type="genus" reg="Cnemaspis">C.</tp:taxon-name-part><tp:taxon-name-part taxon-name-part-type="species" reg="huaseesom">huaseesom</tp:taxon-name-part></tp:taxon-name></italic> and <italic><tp:taxon-name><tp:taxon-name-part taxon-name-part-type="genus" reg="Cnemaspis">C.</tp:taxon-name-part><tp:taxon-name-part taxon-name-part-type="species" reg="punctatonuchalis">punctatonuchalis</tp:taxon-name-part></tp:taxon-name></italic>).</p><p><italic><tp:taxon-name><tp:taxon-name-part taxon-name-part-type="genus" reg="Cnemaspis">Cnemaspis</tp:taxon-name-part><tp:taxon-name-part taxon-name-part-type="species" reg="adangrawi">adangrawi</tp:taxon-name-part></tp:taxon-name></italic> sp. nov. is distinguished from <italic><tp:taxon-name><tp:taxon-name-part taxon-name-part-type="genus" reg="Cnemaspis">C.</tp:taxon-name-part><tp:taxon-name-part taxon-name-part-type="species" reg="phangngaensis">phangngaensis</tp:taxon-name-part></tp:taxon-name></italic> and <italic><tp:taxon-name><tp:taxon-name-part taxon-name-part-type="genus" reg="Cnemaspis">C.</tp:taxon-name-part><tp:taxon-name-part taxon-name-part-type="species" reg="vandeventeri">vandeventeri</tp:taxon-name-part></tp:taxon-name></italic> by having 6–8 precloacal pores (vs 4 in <italic><tp:taxon-name><tp:taxon-name-part taxon-name-part-type="genus" reg="Cnemaspis">C.</tp:taxon-name-part><tp:taxon-name-part taxon-name-part-type="species" reg="phangngaensis">phangngaensis</tp:taxon-name-part></tp:taxon-name></italic> and <italic><tp:taxon-name><tp:taxon-name-part taxon-name-part-type="genus" reg="Cnemaspis">C.</tp:taxon-name-part><tp:taxon-name-part taxon-name-part-type="species" reg="vandeventeri">vandeventeri</tp:taxon-name-part></tp:taxon-name></italic>). This species is distinguished from <italic><tp:taxon-name><tp:taxon-name-part taxon-name-part-type="genus" reg="Cnemaspis">C.</tp:taxon-name-part><tp:taxon-name-part taxon-name-part-type="species" reg="punctatonuchalis">punctatonuchalis</tp:taxon-name-part></tp:taxon-name></italic>, <italic><tp:taxon-name><tp:taxon-name-part taxon-name-part-type="genus" reg="Cnemaspis">C.</tp:taxon-name-part><tp:taxon-name-part taxon-name-part-type="species" reg="siamensis">siamensis</tp:taxon-name-part></tp:taxon-name></italic>, and <italic><tp:taxon-name><tp:taxon-name-part taxon-name-part-type="genus" reg="Cnemaspis">C.</tp:taxon-name-part><tp:taxon-name-part taxon-name-part-type="species" reg="thachanaensis">thachanaensis</tp:taxon-name-part></tp:taxon-name></italic> by presence of precloacal pores (vs precloacal pores absent in <italic><tp:taxon-name><tp:taxon-name-part taxon-name-part-type="genus" reg="Cnemaspis">C.</tp:taxon-name-part><tp:taxon-name-part taxon-name-part-type="species" reg="punctatonuchalis">punctatonuchalis</tp:taxon-name-part></tp:taxon-name></italic>, <italic><tp:taxon-name><tp:taxon-name-part taxon-name-part-type="genus" reg="Cnemaspis">C.</tp:taxon-name-part><tp:taxon-name-part taxon-name-part-type="species" reg="siamensis">siamensis</tp:taxon-name-part></tp:taxon-name></italic>, and <italic><tp:taxon-name><tp:taxon-name-part taxon-name-part-type="genus" reg="Cnemaspis">C.</tp:taxon-name-part><tp:taxon-name-part taxon-name-part-type="species" reg="thachanaensis">thachanaensis</tp:taxon-name-part></tp:taxon-name></italic>). This species is distinguished from <italic><tp:taxon-name><tp:taxon-name-part taxon-name-part-type="genus" reg="Cnemaspis">C.</tp:taxon-name-part><tp:taxon-name-part taxon-name-part-type="species" reg="huaseesom">huaseesom</tp:taxon-name-part></tp:taxon-name></italic> and <italic><tp:taxon-name><tp:taxon-name-part taxon-name-part-type="genus" reg="Cnemaspis">C.</tp:taxon-name-part><tp:taxon-name-part taxon-name-part-type="species" reg="phangngaensis">phangngaensis</tp:taxon-name-part></tp:taxon-name></italic> by having a separated row of precloacal pores (vs continuous in <italic><tp:taxon-name><tp:taxon-name-part taxon-name-part-type="genus" reg="Cnemaspis">C.</tp:taxon-name-part><tp:taxon-name-part taxon-name-part-type="species" reg="huaseesom">huaseesom</tp:taxon-name-part></tp:taxon-name></italic> and <italic><tp:taxon-name><tp:taxon-name-part taxon-name-part-type="genus" reg="Cnemaspis">C.</tp:taxon-name-part><tp:taxon-name-part taxon-name-part-type="species" reg="phangngaensis">phangngaensis</tp:taxon-name-part></tp:taxon-name></italic>).</p><p><italic><tp:taxon-name><tp:taxon-name-part taxon-name-part-type="genus" reg="Cnemaspis">Cnemaspis</tp:taxon-name-part><tp:taxon-name-part taxon-name-part-type="species" reg="adangrawi">adangrawi</tp:taxon-name-part></tp:taxon-name></italic> sp. nov. is distinguished from <italic><tp:taxon-name><tp:taxon-name-part taxon-name-part-type="genus" reg="Cnemaspis">C.</tp:taxon-name-part><tp:taxon-name-part taxon-name-part-type="species" reg="phangngaensis">phangngaensis</tp:taxon-name-part></tp:taxon-name></italic> and <italic><tp:taxon-name><tp:taxon-name-part taxon-name-part-type="genus" reg="Cnemaspis">C.</tp:taxon-name-part><tp:taxon-name-part taxon-name-part-type="species" reg="thachanaensis">thachanaensis</tp:taxon-name-part></tp:taxon-name></italic> by having 23–25 paravertebral tubercles (vs 22 in <italic><tp:taxon-name><tp:taxon-name-part taxon-name-part-type="genus" reg="Cnemaspis">C.</tp:taxon-name-part><tp:taxon-name-part taxon-name-part-type="species" reg="phangngaensis">phangngaensis</tp:taxon-name-part></tp:taxon-name></italic> and 15–19 in <italic><tp:taxon-name><tp:taxon-name-part taxon-name-part-type="genus" reg="Cnemaspis">C.</tp:taxon-name-part><tp:taxon-name-part taxon-name-part-type="species" reg="thachanaensis">thachanaensis</tp:taxon-name-part></tp:taxon-name></italic>). This species is distinguished from <italic><tp:taxon-name><tp:taxon-name-part taxon-name-part-type="genus" reg="Cnemaspis">C.</tp:taxon-name-part><tp:taxon-name-part taxon-name-part-type="species" reg="huaseesom">huaseesom</tp:taxon-name-part></tp:taxon-name></italic>, <italic><tp:taxon-name><tp:taxon-name-part taxon-name-part-type="genus" reg="Cnemaspis">C.</tp:taxon-name-part><tp:taxon-name-part taxon-name-part-type="species" reg="omari">omari</tp:taxon-name-part></tp:taxon-name></italic>, <!--PageBreak --><!--PageBreak --><italic><tp:taxon-name><tp:taxon-name-part taxon-name-part-type="genus" reg="Cnemaspis">C.</tp:taxon-name-part><tp:taxon-name-part taxon-name-part-type="species" reg="punctatonuchalis">punctatonuchalis</tp:taxon-name-part></tp:taxon-name></italic>, <italic><tp:taxon-name><tp:taxon-name-part taxon-name-part-type="genus" reg="Cnemaspis">C.</tp:taxon-name-part><tp:taxon-name-part taxon-name-part-type="species" reg="roticanai">roticanai</tp:taxon-name-part></tp:taxon-name></italic>, <italic><tp:taxon-name><tp:taxon-name-part taxon-name-part-type="genus" reg="Cnemaspis">C.</tp:taxon-name-part><tp:taxon-name-part taxon-name-part-type="species" reg="siamensis">siamensis</tp:taxon-name-part></tp:taxon-name></italic>, <italic><tp:taxon-name><tp:taxon-name-part taxon-name-part-type="genus" reg="Cnemaspis">C.</tp:taxon-name-part><tp:taxon-name-part taxon-name-part-type="species" reg="thachanaensis">thachanaensis</tp:taxon-name-part></tp:taxon-name></italic>, and <italic><tp:taxon-name><tp:taxon-name-part taxon-name-part-type="genus" reg="Cnemaspis">C.</tp:taxon-name-part><tp:taxon-name-part taxon-name-part-type="species" reg="vandeventeri">vandeventeri</tp:taxon-name-part></tp:taxon-name></italic> by lacking tubercles on lower flanks (vs present in <italic><tp:taxon-name><tp:taxon-name-part taxon-name-part-type="genus" reg="Cnemaspis">C.</tp:taxon-name-part><tp:taxon-name-part taxon-name-part-type="species" reg="huaseesom">huaseesom</tp:taxon-name-part></tp:taxon-name></italic>, <italic><tp:taxon-name><tp:taxon-name-part taxon-name-part-type="genus" reg="Cnemaspis">C.</tp:taxon-name-part><tp:taxon-name-part taxon-name-part-type="species" reg="omari">omari</tp:taxon-name-part></tp:taxon-name></italic>, <italic><tp:taxon-name><tp:taxon-name-part taxon-name-part-type="genus" reg="Cnemaspis">C.</tp:taxon-name-part><tp:taxon-name-part taxon-name-part-type="species" reg="punctatonuchalis">punctatonuchalis</tp:taxon-name-part></tp:taxon-name></italic>, <italic><tp:taxon-name><tp:taxon-name-part taxon-name-part-type="genus" reg="Cnemaspis">C.</tp:taxon-name-part><tp:taxon-name-part taxon-name-part-type="species" reg="roticanai">roticanai</tp:taxon-name-part></tp:taxon-name></italic>, <italic><tp:taxon-name><tp:taxon-name-part taxon-name-part-type="genus" reg="Cnemaspis">C.</tp:taxon-name-part><tp:taxon-name-part taxon-name-part-type="species" reg="siamensis">siamensis</tp:taxon-name-part></tp:taxon-name></italic>, <italic><tp:taxon-name><tp:taxon-name-part taxon-name-part-type="genus" reg="Cnemaspis">C.</tp:taxon-name-part><tp:taxon-name-part taxon-name-part-type="species" reg="thachanaensis">thachanaensis</tp:taxon-name-part></tp:taxon-name></italic>, and <italic><tp:taxon-name><tp:taxon-name-part taxon-name-part-type="genus" reg="Cnemaspis">C.</tp:taxon-name-part><tp:taxon-name-part taxon-name-part-type="species" reg="vandeventeri">vandeventeri</tp:taxon-name-part></tp:taxon-name></italic>). This species is distinguished from <italic><tp:taxon-name><tp:taxon-name-part taxon-name-part-type="genus" reg="Cnemaspis">C.</tp:taxon-name-part><tp:taxon-name-part taxon-name-part-type="species" reg="phangngaensis">phangngaensis</tp:taxon-name-part></tp:taxon-name></italic>, <italic><tp:taxon-name><tp:taxon-name-part taxon-name-part-type="genus" reg="Cnemaspis">C.</tp:taxon-name-part><tp:taxon-name-part taxon-name-part-type="species" reg="punctatonuchalis">punctatonuchalis</tp:taxon-name-part></tp:taxon-name></italic>, and C. <italic><tp:taxon-name><tp:taxon-name-part taxon-name-part-type="genus" reg="Cnemaspis"/><tp:taxon-name-part taxon-name-part-type="species" reg="thachanaensis">thachanaensis</tp:taxon-name-part></tp:taxon-name></italic> by having 26–28 lamellae under 4<sup>th</sup> toe (vs 29 in <italic><tp:taxon-name><tp:taxon-name-part taxon-name-part-type="genus" reg="Cnemaspis">C.</tp:taxon-name-part><tp:taxon-name-part taxon-name-part-type="species" reg="phangngaensis">phangngaensis</tp:taxon-name-part></tp:taxon-name></italic>, 29–31 in <italic><tp:taxon-name><tp:taxon-name-part taxon-name-part-type="genus" reg="Cnemaspis">C.</tp:taxon-name-part><tp:taxon-name-part taxon-name-part-type="species" reg="punctatonuchalis">punctatonuchalis</tp:taxon-name-part></tp:taxon-name></italic>, and 24 in <italic><tp:taxon-name><tp:taxon-name-part taxon-name-part-type="genus" reg="Cnemaspis">C.</tp:taxon-name-part><tp:taxon-name-part taxon-name-part-type="species" reg="thachanaensis">thachanaensis</tp:taxon-name-part></tp:taxon-name></italic>). This species is distinguished from <italic><tp:taxon-name><tp:taxon-name-part taxon-name-part-type="genus" reg="Cnemaspis">C.</tp:taxon-name-part><tp:taxon-name-part taxon-name-part-type="species" reg="chanardi">chanardi</tp:taxon-name-part></tp:taxon-name></italic> and <italic><tp:taxon-name><tp:taxon-name-part taxon-name-part-type="genus" reg="Cnemaspis">C.</tp:taxon-name-part><tp:taxon-name-part taxon-name-part-type="species" reg="vandeventeri">vandeventeri</tp:taxon-name-part></tp:taxon-name></italic> by having lateral caudal furrows (vs lacking in <italic><tp:taxon-name><tp:taxon-name-part taxon-name-part-type="genus" reg="Cnemaspis">C.</tp:taxon-name-part><tp:taxon-name-part taxon-name-part-type="species" reg="chanardi">chanardi</tp:taxon-name-part></tp:taxon-name></italic> and <italic><tp:taxon-name><tp:taxon-name-part taxon-name-part-type="genus" reg="Cnemaspis">C.</tp:taxon-name-part><tp:taxon-name-part taxon-name-part-type="species" reg="vandeventeri">vandeventeri</tp:taxon-name-part></tp:taxon-name></italic>).</p><!--PageBreak --><p><italic><tp:taxon-name><tp:taxon-name-part taxon-name-part-type="genus" reg="Cnemaspis">Cnemaspis</tp:taxon-name-part><tp:taxon-name-part taxon-name-part-type="species" reg="adangrawi">adangrawi</tp:taxon-name-part></tp:taxon-name></italic> sp. nov. can be further distinguished from <italic><tp:taxon-name><tp:taxon-name-part taxon-name-part-type="genus" reg="Cnemaspis">C.</tp:taxon-name-part><tp:taxon-name-part taxon-name-part-type="species" reg="chanardi">chanardi</tp:taxon-name-part></tp:taxon-name></italic>, <italic><tp:taxon-name><tp:taxon-name-part taxon-name-part-type="genus" reg="Cnemaspis">C.</tp:taxon-name-part><tp:taxon-name-part taxon-name-part-type="species" reg="punctatonuchalis">punctatonuchalis</tp:taxon-name-part></tp:taxon-name></italic>, <italic><tp:taxon-name><tp:taxon-name-part taxon-name-part-type="genus" reg="Cnemaspis">C.</tp:taxon-name-part><tp:taxon-name-part taxon-name-part-type="species" reg="siamensis">siamensis</tp:taxon-name-part></tp:taxon-name></italic>, and <italic><tp:taxon-name><tp:taxon-name-part taxon-name-part-type="genus" reg="Cnemaspis">C.</tp:taxon-name-part><tp:taxon-name-part taxon-name-part-type="species" reg="vandeventeri">vandeventeri</tp:taxon-name-part></tp:taxon-name></italic> by lacking enlarged median subcaudal scales (vs present in <italic><tp:taxon-name><tp:taxon-name-part taxon-name-part-type="genus" reg="Cnemaspis">C.</tp:taxon-name-part><tp:taxon-name-part taxon-name-part-type="species" reg="chanardi">chanardi</tp:taxon-name-part></tp:taxon-name></italic>, <italic><tp:taxon-name><tp:taxon-name-part taxon-name-part-type="genus" reg="Cnemaspis">C.</tp:taxon-name-part><tp:taxon-name-part taxon-name-part-type="species" reg="punctatonuchalis">punctatonuchalis</tp:taxon-name-part></tp:taxon-name></italic>, <italic><tp:taxon-name><tp:taxon-name-part taxon-name-part-type="genus" reg="Cnemaspis">C.</tp:taxon-name-part><tp:taxon-name-part taxon-name-part-type="species" reg="siamensis">siamensis</tp:taxon-name-part></tp:taxon-name></italic>, and <italic><tp:taxon-name><tp:taxon-name-part taxon-name-part-type="genus" reg="Cnemaspis">C.</tp:taxon-name-part><tp:taxon-name-part taxon-name-part-type="species" reg="vandeventeri">vandeventeri</tp:taxon-name-part></tp:taxon-name></italic>). This species is distinguished from <italic><tp:taxon-name><tp:taxon-name-part taxon-name-part-type="genus" reg="Cnemaspis">C.</tp:taxon-name-part><tp:taxon-name-part taxon-name-part-type="species" reg="huaseesom">huaseesom</tp:taxon-name-part></tp:taxon-name></italic> by having keeled subtibial scales (vs smooth subtibial scales in <italic><tp:taxon-name><tp:taxon-name-part taxon-name-part-type="genus" reg="Cnemaspis">C.</tp:taxon-name-part><tp:taxon-name-part taxon-name-part-type="species" reg="huaseesom">huaseesom</tp:taxon-name-part></tp:taxon-name></italic>). This species is distinguished from <italic><tp:taxon-name><tp:taxon-name-part taxon-name-part-type="genus" reg="Cnemaspis">C.</tp:taxon-name-part><tp:taxon-name-part taxon-name-part-type="species" reg="siamensis">siamensis</tp:taxon-name-part></tp:taxon-name></italic> and <italic><tp:taxon-name><tp:taxon-name-part taxon-name-part-type="genus" reg="Cnemaspis">C.</tp:taxon-name-part><tp:taxon-name-part taxon-name-part-type="species" reg="thachanaensis">thachanaensis</tp:taxon-name-part></tp:taxon-name></italic> by lacking lineate gular marking (vs present in <italic><tp:taxon-name><tp:taxon-name-part taxon-name-part-type="genus" reg="Cnemaspis">C.</tp:taxon-name-part><tp:taxon-name-part taxon-name-part-type="species" reg="siamensis">siamensis</tp:taxon-name-part></tp:taxon-name></italic> and <italic><tp:taxon-name><tp:taxon-name-part taxon-name-part-type="genus" reg="Cnemaspis">C.</tp:taxon-name-part><tp:taxon-name-part taxon-name-part-type="species" reg="thachanaensis">thachanaensis</tp:taxon-name-part></tp:taxon-name></italic>).</p></tp:treatment-sec><tp:treatment-sec><!--Section generated to contain objects referenced in tp:taxon-treatment.--><fig id="F1" position="float" orientation="portrait"><label>Figure 1.</label><caption><p>Map illustrating the holotype locality (red star) and paratype localities (red circles) of <italic><tp:taxon-name><tp:taxon-name-part taxon-name-part-type="genus" reg="Cnemaspis">Cnemaspis</tp:taxon-name-part><tp:taxon-name-part taxon-name-part-type="species" reg="tarutaoensis">tarutaoensis</tp:taxon-name-part></tp:taxon-name></italic> sp. nov. at Tarutao Island, Satun Province, Thailand; the holotype locality (green star) and paratype localities (green circles) of <italic><tp:taxon-name><tp:taxon-name-part taxon-name-part-type="genus" reg="Cnemaspis">Cnemaspis</tp:taxon-name-part><tp:taxon-name-part taxon-name-part-type="species" reg="adangrawi">adangrawi</tp:taxon-name-part></tp:taxon-name></italic> sp. nov. at Adang and Rawi islands, Mueang Satun District, Satun Province, Thailand.</p></caption><graphic xmlns:xlink="http://www.w3.org/1999/xlink" xlink:href="zookeys-858-127-g001.jpg" position="float" orientation="portrait" xlink:type="simple" id="oo_313958.jpg"/></fig></tp:treatment-sec></tp:taxon-treatment>
